# Supplementary material for: How age and health status impact attitudes towards aging and technologies in care: a quantitative analysis
Source: BMC Geriatr. 2024 Jan 3;24:9. doi: 10.1186/s12877-023-04616-4 (PMC10765835; doi:10.1186/s12877-023-04616-4)
Supplement: Supplementary file 2 — Additional file 2. [file 12877_2023_4616_MOESM2_ESM.csv]

respondent_id	collector_id	date_created	date_modified	Age_Questionnaire	Age_Group_3	Healthiness	Gender_Questionnaire	Education	HousingSituation	ChronicCondition_Which	UseOfMedicalEquipment	UseOfMedicalEquipment_Which	SubjectiveMentalAge	SubjectivePhysicalAge	SV_01	SV_02	SV_02_r	SV_03	SV_04	SV_05	SV_06	SV_07	Summe_SV	NeedOfMedicalCare	AtMC_01	AtMC_02	AtMC_03	AtMC_04	AtMC_05	AtMC_06	AtMC_07	AtMC_08	KUT_01	KUT_02	KUT_03	KUT_04	KUT_04_r	KUT	KUT_100	QoLiA_01	QoLiA_02	QoLiA_03	QoLiA_04	QoLiA_05	QoLiA_06	QoLiA_07	QoLiA_08	QoLiA_09	Summe_QoLiA
6646806349	161687312	01/23/2018 10:06:47 AM	01/23/2018 10:17:28 AM	19	1	1	1	4	2		2		30	70	4	4	3	6	3	4	3	3	26	0									6	6	6	1	6	6	25	4	4	6	6	5	6	5	6	6	48
6646800805	161687312	01/23/2018 10:01:47 AM	01/23/2018 10:19:41 AM	19	1	1	2	3	2		2		40	10	5	2	5	5	5	5	4	5	34	0									5	3	3	3	4	3,75	15,625	4	5	4	6	4	5	4	5	2	39
6635847108	161687312	01/17/2018 04:07:14 PM	01/17/2018 04:26:12 PM	19	1	1	2	4	2		2		60	40	5	4	3	5	4	3	4	3	27	0									6	6	6	1	6	6	25	6	6	5	5	6	6	6	6	5	51
6646794829	161687312	01/23/2018 09:59:19 AM	01/23/2018 10:40:03 AM	19	1	1	1	4	1		2		60	60	3	4	3	6	4	4	3	3	26	0									5	6	6	1	6	5,75	23,9583333333333	6	5	6	4	4	6	4	4	6	45
6635191609	161687312	01/17/2018 09:43:42 AM	01/17/2018 10:34:37 AM	19	1	2	1	4	1		1	Blutdruckmessgerät	50	60	3	4	3	2	3	4	3	3	21	0									6	3	4	1	6	4,75	19,7916666666667	6	5	6	5	5	5	5	6	4	47
6626571332	161687312	01/12/2018 02:36:06 PM	01/12/2018 02:56:55 PM	19	1	1	2	4	2	Schilddrüsen unterfunktion	2		40	40	6	2	5	6	6	5	5	6	39	0									3	2	1	5	2	2	8,33333333333333	5	5	6	6	6	4	5	6	4	47
6646800376	161687312	01/23/2018 10:03:00 AM	01/23/2018 10:17:10 AM	19	1	2	1	4		Asthma	1	Asthma spray	80	40	3	4	3	2	2	2	2	2	16	1	5	4	4	4	3	5	4	5	5	5	4	3	4	4,5	18,75	4	4	4	6	5	6	5	6	5	45
6646860866	161687312	01/23/2018 10:47:19 AM	01/23/2018 10:55:25 AM	20	1	1	1	3	2		2		50		4	4	3	5	5	6	5	4	32	0									6	6	5	4	3	5	20,8333333333333	5	4	5	5	6	4	5	5	6	45
6646834863	161687312	01/23/2018 10:27:35 AM	01/23/2018 10:41:32 AM	20	1	2	1	4	1		2		70		4	4	3	3	3	4	4	3	24	0									2	2	2	2	5	2,75	11,4583333333333	5	5	6	6	5	5	4	5	5	46
6646831552	161687312	01/23/2018 10:25:09 AM	01/23/2018 10:33:14 AM	20	1	1	1	3	2		2		40	40	6	1	6	4	2	3	5	4	30	0									4	3	3	6	1	2,75	11,4583333333333	6	4	5	4	4	5	6	3	4	41
6646771769	161687312	01/23/2018 09:40:14 AM	01/23/2018 10:18:49 AM	20	1	1	1	4	2		1		60	50	3	4	3	4	3	1	3	3	20	0									4	2	4	3	4	3,5	14,5833333333333	5	6	5	4	6	4	5	5	3	43
6646802788	161687312	01/23/2018 10:04:33 AM	01/23/2018 10:16:36 AM	20	1	1	2	4	1		2		70	30	6	1	6	4	4		4	5	29	0									4	5	3	4	3	3,75	15,625	5	2	6	4	3	4	3	5	2	34
6640255560	161687312	01/19/2018 11:35:44 AM	01/19/2018 11:55:28 AM	20	1	1	1	4	2		2		50	50	6	1	6	5	5	4	4	5	35	0									6	5	5	1	6	5,5	22,9166666666667	5	4	3	5	5	4	4	4	2	36
6626803669	161687312	01/12/2018 04:18:51 PM	01/12/2018 04:29:18 PM	20	1	1	2	4	2		1		30	30	4	1	6	4	4	4	4	4	30	0									5	5	5	1	6	5,25	21,875	6	6	6	5	4	5	5	5	4	46
6646846549	161687312	01/23/2018 10:36:05 AM	01/23/2018 10:49:26 AM	20	1	3	1	3	2	Depression, PTBS	2		70	60	4	5	2	5	3	4	3	3	24	0									5	4	5	1	6	5	20,8333333333333	4	3	5	5	4	4	5	3	3	36
6641167457	161687312	01/19/2018 07:05:01 PM	01/19/2018 07:17:46 PM	20	1	2	1	4	2	skoliose	2		50	70	4	3	4	5	4	4	3	3	27	0									5	5	5	1	6	5,25	21,875	5	5	5	5	6	5	5	5	6	47
6641326816	161687312	01/19/2018 08:13:45 PM	01/19/2018 08:29:32 PM	21	1	1	2	4	2		2		30	60	3	3	4	3	3	3	3	3	22	0									3	3	3	4	3	3	12,5	4	4	4	4	4	4	4	4	4	36
6646814956	161687312	01/23/2018 10:12:49 AM	01/23/2018 10:32:07 AM	21	1	1	1	4	1		2		70		4	4	3	3	2	3	2	2	19	0									5	4	4	1	6	4,75	19,7916666666667	6	6	4	5	6	4	5	5	2	43
6646814570	161687312	01/23/2018 10:12:37 AM	01/23/2018 10:25:57 AM	21	1	1	2	4	1		2		40	40	6	1	6	6	4	5	4	5	36	0									6	6	6	1	6	6	25	6	4	6	6	6	3	6	6	5	48
6626601571	161687312	01/12/2018 02:50:03 PM	01/12/2018 03:01:32 PM	21	1	1	2	4	2		2		60	50	6	3	4	5	6	4	5	5	35	0									6	4	5	1	6	5,25	21,875	5		4	6	6	6	4	6	2
6646839784	161687312	01/23/2018 10:31:05 AM	01/23/2018 10:48:32 AM	21	1	2	1	4	2	Morbus Chron	2		60		4	4	3	3	3	4	4	3	24	0									4	3	4	2	5	4	16,6666666666667	6	5	5	5	6	5	5	5	4	46
6646863136	161687312	01/23/2018 10:48:55 AM	01/23/2018 11:01:59 AM	21	1	2	1	4	2	Bluthochdruck	1	Blutdruckmessgerät	50	60	5	3	4	4	3	4	5	5	30	0									5	4	5	2	5	4,75	19,7916666666667	5	4	5	5	5	5	4	5	6	44
6646825672	161687312	01/23/2018 10:20:12 AM	01/23/2018 10:45:26 AM	21	1	3	1	4	1	Hashimoto Thyreoditis	2		50	70	3	4	3	5	4	4	3	2	24	0									5	1	4	1	6	4	16,6666666666667	6	5	6	4	5	5	4	6	4	45
6635788679	161687312	01/17/2018 03:43:29 PM	01/17/2018 03:59:22 PM	21	1	3	1	4	2	Asperger Syndrom, Herzrhythmus Störung	1	Pulsmessgerät	0	70	5	4	3	6	3	4	3	4	28	0									6	6	6	1	6	6	25	5	6	5	5	4	5	5	6	3	44
6646806827	161687312	01/23/2018 10:06:59 AM	01/23/2018 10:26:01 AM	21	1	1	1	5	2	Asthma	1		60	60	4	3	4	3	3	4	3	4	25	0									3	3	3	4	3	3	12,5	4	4	4	5	3	3	4	4	4	35
6649694372	161687312	01/24/2018 02:22:05 PM	01/24/2018 02:47:01 PM	21	1	3	1	4	2		2		70	90	3	5	2	3	3	3	3	3	20	0									5	3	5	2	5	4,5	18,75	6	5	4	5	5	5	5	5	3	43
6649997121	161687312	01/24/2018 04:27:09 PM	01/24/2018 04:35:43 PM	21	1	3	2	6	1		1		30	70	3	2	5	4	3	3	2	2	22	1	2	4	2	2	1	1	4	2	3	2	1	1	6	3	12,5	2	3	5	1	1	3	2	3	1	21
6626562890	161687312	01/12/2018 02:31:30 PM	01/12/2018 02:39:34 PM	22	1	1	1	3	2		2		50	50	4	3	4	5	4	4	4	4	29	0									3	3	3	3	4	3,25	13,5416666666667	4	4	6	6	4	4	5	5	4	42
6646828844	161687312	01/23/2018 10:09:44 AM	01/23/2018 11:02:44 AM	22	1	1	1	4	2		2		40	60	3	5	2	3	4	3	2	2	19	0									5	5	5	2	5	5	20,8333333333333	5	4	5	5	5	5	4	5	3	41
6646814402	161687312	01/23/2018 10:12:27 AM	01/23/2018 06:42:14 PM	22	1	1	1	4	2		2		60	60	4	4	3	4	5	2	2	4	24	0									5	4	4	1	6	4,75	19,7916666666667	5	4	5	5	5	5	5	5	4	43
6626713632	161687312	01/12/2018 03:41:50 PM	01/12/2018 03:50:48 PM	22	1	1	1	4	2		2		40	60	4	3	4	3	4	4	3	3	25	0									4	4	4	4	3	3,75	15,625	4	5	5	3	3	3	4	5	5	37
6635069629	161687312	01/17/2018 07:44:53 AM	01/17/2018 07:48:11 AM	22	1	1	1	4	1		2		30	40	6	5	2	4	5	4	5	4	30	0									6	5	6	4	3	5	20,8333333333333	4	5	6	5	5	5	6	4	5	45
6646834422	161687312	01/23/2018 10:27:23 AM	01/23/2018 10:43:17 AM	22	1	1	1	5	2		2		60	40	5	2	5	6	4	4	4	3	31	0									5	6	4	2	5	5	20,8333333333333	5	5	6	5	6	4	6	5	5	47
6626560440	161687312	01/12/2018 02:30:07 PM	01/12/2018 02:43:12 PM	22	1	1	2	3	2		1		70	70	4	2	5	3	5	3	3	4	27	0									5	5	4	1	6	5	20,8333333333333	6	6	4	5	4	6	5	6	4	46
6633440058	161687312	01/16/2018 04:39:04 PM	01/16/2018 04:51:27 PM	22	1	1	1	4	2		2		60	70	2	3	4	2	4	3	3	3	21	0									5	3	4	1	6	4,5	18,75	5	5	5	6	4	4	4	5	4	42
6626578190	161687312	01/12/2018 02:39:46 PM	01/12/2018 03:16:30 PM	22	1	1	1	3	1		1		70	60	4	3	4	2	4	4	3	3	24	0									6	6	6	1	6	6	25	6	6	6	5	5	5	6	5	6	50
6646857057	161687312	01/23/2018 10:44:25 AM	01/23/2018 11:01:34 AM	22	1	2	1	3	1	Asthma , LippenKieferGaumenspalte , schlechtes gehör , schlechtes immunsystem	1	asthmaspray	60	70	4	5	2	3	3	4	3	3	22	0									4	3	4	3	4	3,75	15,625	5	4	6	6	6	3	4	4	6	44
6635215642	161687312	01/17/2018 10:03:17 AM	01/17/2018 10:34:07 AM	22	1	3	2	4	2	Migräne, Depressionen, Angststörungen, Erschöpfung	2		80	80	2	6	1	1	1	2	1	1	9	0									4	3	3	1	6	4	16,6666666666667	6	5	3	5	5	5	3	5	3	40
6646829999	161687312	01/23/2018 10:23:19 AM	01/23/2018 10:42:53 AM	22	1	3	1	4	1	Depression, Schilddrüsenunterfunktion	2		70	70	3	6	1	4	3	2	2	2	17	0									4	2	3	2	5	3,5	14,5833333333333	6	4	5	5	6	4	5	5	4	44
6635932964	161687312	01/17/2018 04:40:40 PM	01/17/2018 04:47:14 PM	22	1	1	2	4	1	Epilepsie	2		70	60	2	3	4	4	2	2	4	4	22	1	5	2	3	2	3	3	2	5	4	3	2	3	4	3,25	13,5416666666667	4	4	4	3	3	2	2	4	3	29
6646853777	161687312	01/23/2018 10:19:16 AM	01/23/2018 10:51:34 AM	22	1	2	1	6	1	Anorexie	2		20	60	4	4	3	3	4	5	3	5	27	0									4	2	4	4	3	3,25	13,5416666666667	4	4	6	6	6	5	5	5	6	47
6646818324	161687312	01/23/2018 10:15:14 AM	01/23/2018 10:20:04 AM	22	1	1	2	4	2		2		70	30	3	1	6	3	5	3	5	5	30	0									4	2	5	3	4	3,75	15,625	2	4	5	3	4	5	4	2	1	30
6646798894	161687312	01/23/2018 10:02:11 AM	01/23/2018 10:09:55 AM	23	1	1	1	6	1		2		0	0	5	2	5	5	5	5	5	5	35	0									5	5	5	2	5	5	20,8333333333333	3	3	3	3	3	3	3	3	3	27
6632910221	161687312	01/16/2018 12:26:50 PM	01/16/2018 12:41:54 PM	23	1	1	1	4	2		2		70	20	5	3	4	4	4	5	4	4	30	0									5	2	4	2	5	4	16,6666666666667	6	6	4	5	5	5	4	5	4	44
6626578074	161687312	01/12/2018 02:39:46 PM	01/12/2018 02:52:33 PM	23	1	1	2	4	2		2		50	40	6	2	5	5	5	4	5	4	34	0									4	4	4	3	4	4	16,6666666666667	5	4	5	5	5	4	4	4	3	39
6638009923	161687312	01/18/2018 01:20:25 PM	01/18/2018 02:40:37 PM	23	1	1	1	5	1		2		40	70	4	3	4	4	4	5	5	4	30	0									4	3	5	3	4	4	16,6666666666667	6	5	5	5	5	5	4	5	2	42
6626730835	161687312	01/12/2018 03:48:47 PM	01/12/2018 04:39:51 PM	23	1	1	1	2	2		2		60	50	3	4	3	2	3	3	3	3	20	0									4	4	4	3	4	4	16,6666666666667	5	4	5	5	4	4	4	4	5	40
6635113396	161687312	01/17/2018 08:29:39 AM	01/17/2018 09:09:29 AM	23	1	1	2	5	2		2		70	50	4	3	4	6	5	4	4	4	31	0									6	6	6	1	6	6	25	6	5	5	3	6	5	4	5	5	44
6646837015	161687312	01/23/2018 10:28:22 AM	01/23/2018 10:45:40 AM	23	1	1	1	4	1		2		50	60	4	2	5	4	5	4	4	4	30	0									5	5	5	1	6	5,25	21,875	6	5	5	5	5	5	4	5	5	45
6626595332	161687312	01/12/2018 02:48:46 PM	01/12/2018 02:52:53 PM	23	1	1	2	4	1		2		10	60	3	2	5	6	2	5	3	4	28	1	2	3	5	3	4	6	3	4	3	5	2	3	4	3,5	14,5833333333333	3	4	6	6	1	2	3	2	1	28
6635576986	161687312	01/17/2018 02:10:08 PM	01/17/2018 02:24:47 PM	23	1	2	1	4	2		2		70	70	4	4	3	5	4	5	4	4	29	0									5	5	5	1	6	5,25	21,875	6	5	6	6	6	5	5	6	3	48
6626696190	161687312	01/12/2018 03:33:48 PM	01/12/2018 04:02:06 PM	23	1	2	2	4	2	erhöhter Augeninnendruck	2		50	50	5	1	6	4	4	4	5	4	32	0									5	4	5	1	6	5	20,8333333333333	5	5	6	5	6	6	4	6	3	46
6626604434	161687312	01/12/2018 02:53:05 PM	01/12/2018 03:06:15 PM	23	1	3	1	6	2	Entzündliche Darmkrankheit	1	Blutdruckmessgerät	60	60	3	5	2	2	2	3	3	2	17	0									4	2	4	2	5	3,75	15,625	6	5	4	5	5	4	5	5	5	44
6646824988	161687312	01/23/2018 10:20:02 AM	01/23/2018 10:28:06 AM	24	1	1	2	4	1		1		40	60	3	5	2	2	2	3	4	2	18	0									4	3	3	4	3	3,25	13,5416666666667	2	3		4	4	2	2	4	3
6646816702	161687312	01/23/2018 10:14:04 AM	01/23/2018 10:29:48 AM	24	1	1	1	6	2		2		40	60	4	4	3	3	3	4	4	4	25	0									4	3	4	3	4	3,75	15,625	6	4	5	6	6	5	6	5	5	48
6646807334	161687312	01/23/2018 10:07:28 AM	01/23/2018 10:20:55 AM	24	1	1	1	4	2		1	Blutdruckmessgerät, Blutzuckermessgerät	60	60	4	4	3	3	4	3	4	3	24	0									4	4	4	2	5	4,25	17,7083333333333	6	3	6	6	5	6	5	4	5	46
6637981690	161687312	01/18/2018 01:02:45 PM	01/18/2018 01:15:33 PM	24	1	1	1	5	2		2		50	60	4	3	4	2	2	4	3	2	21	0									5	4	5	1	6	5	20,8333333333333	3	3	6	5	4	3	5	5	4	38
6635226716	161687312	01/17/2018 10:11:40 AM	01/17/2018 10:23:00 AM	24	1	1	1	6	1		1		60	60	5	2	5	6	5	6	5	4	36	0									4	1	4	1	6	3,75	15,625	4	4	6	6	6	5	5	6	6	48
6637976886	161687312	01/18/2018 12:59:37 PM	01/18/2018 01:23:21 PM	24	1	1	2	6	2		1		60	40	5	2	5	4	4	4	3	4	29	0									4	6	4	5	2	4	16,6666666666667	5	5	4	4	2	4	3	3	3	33
6639014834	161687312	01/18/2018 08:24:29 PM	01/18/2018 08:38:38 PM	24	1	1	1	4	1		2		50	50	4	2	5	5	6	4	4	4	32	0									6	5	4	1	6	5,25	21,875	6	6	6	6	6	6	6	6	4	52
6634050478	161687312	01/16/2018 08:29:10 PM	01/16/2018 08:34:06 PM	24	1	2	1	5	1	Migräne	1	Tabletten	50	40	1	2	5	2	4	3	4	1	20	0									1	2	3	2	5	2,75	11,4583333333333	2	4	5	1	5	3	5	4	6	35
6646828173	161687312	01/23/2018 10:22:34 AM	01/23/2018 10:30:15 AM	24	1	3	2	3	2	Bandscheibenvorfall	2		70	80	3	4	3	3	3	3	3	3	21	0									4	4	4	3	4	4	16,6666666666667	4	5	4	4	5	4	4	5	5	40
6644289108	161687312	01/22/2018 10:09:58 AM	01/22/2018 10:17:28 AM	24	1	3	1	4	2	Talasemie	1	Blutdruckmessgerãt	70	80	5	4	3	1	5	4	2	3	23	0									4	4	1	1	6	3,75	15,625	5	4	5	5	4	2	5	2	5	37
6635822947	161687312	01/17/2018 03:57:47 PM	01/17/2018 04:19:52 PM	24	1	2	1	6	1	Schilddrüsenunterfunktion,	2		60		4	2	5	4	5	5	5	5	33	0									5	4	5	1	6	5	20,8333333333333	6	4	6	6	4	5	5	5	4	45
6633923386	161687312	01/16/2018 07:37:26 PM	01/16/2018 07:56:50 PM	24	1	2	1	3	2	Migräne	2		70	80	3	5	2	2	2	2	3	3	17	0									3	3	3	2	5	3,5	14,5833333333333	4	4	4	4	5	5	5	5	5	41
6638612825	161687312	01/18/2018 05:43:32 PM	01/18/2018 05:53:40 PM	24	1	3	1	3	2	HWS SYNDROM	2		50	70	3	5	2	4	5	4	2	3	23	0									4	3	4	4	3	3,5	14,5833333333333	5	3	4	4	5	4	4	4	4	37
6636308170	161687312	01/17/2018 07:02:17 PM	01/17/2018 07:13:26 PM	24	1	2	2	3	1	Rückenschmerzen	1	Blutdruckmessgerät / fitnesstracker	60	40	3	4	3	3	4	2	3	3	21	0									6	6	5	1	6	5,75	23,9583333333333	6	4	6	2	4	4	4	6	5	41
6649725264	161687312	01/24/2018 02:37:01 PM	01/24/2018 02:48:22 PM	24	1	3	2	2	1	Rückenschmerzen	2		70	90	4	4	3	5	4	2	3	1	22	0									6	5	5	2	5	5,25	21,875	6	5	5	4	4	4	4	6	5	43
6646977331	161687312	01/23/2018 12:12:59 PM	01/23/2018 12:22:23 PM	24	1	3	1	4	2	AV-Block	2		50	50	1	6	1	1	1	1	1	1	7	0									6	5	6	1	6	5,75	23,9583333333333	6	6	6	1	6	6	6	6	6	49
6649733006	161687312	01/24/2018 02:41:01 PM	01/24/2018 02:59:15 PM	24	1	3	2	3	2	cfs	2		60		1	6	1	1	1	4	2	1	11	0									6	4	5	1	6	5,25	21,875	5	3	5	4	4	5	2	4	4	36
6646829462	161687312	01/23/2018 10:21:54 AM	01/23/2018 10:37:45 AM	24	1	1	2	1	1		2		0	0	2	3	4	3	3	3	4	4	23	0									2	3	3	3	4	3	12,5	3	3	3	4	2	4	4	3	4	30
6646811304	161687312	01/23/2018 10:09:44 AM	01/23/2018 10:21:30 AM	25	1	3	1	2	1		2		60	60	4	4	3	4	4	4	4	4	27	0									4	4	4	4	3	3,75	15,625	5	5	5	5	5	5	5	5	5	45
6633048940	161687312	01/16/2018 01:53:00 PM	01/16/2018 02:11:56 PM	25	1	1	1	5	2		2		70	50	4	3	4	5	5	6	3	3	30	0									4	3	4	2	5	4	16,6666666666667	6	5	5	5	6	4	5	6	5	47
6646822100	161687312	01/23/2018 10:17:33 AM	01/23/2018 10:53:04 AM	25	1	1	1	6	2		2		10	10	4	3	4	4	5	4	3	4	28	0									3	3	4	2	5	3,75	15,625	4	4	4	6	4	5	5	5	3	40
6637987741	161687312	01/18/2018 01:04:34 PM	01/18/2018 01:16:46 PM	25	1	1	1	5	2		2		50	50	5	2	5	6	6	6	6	6	40	0									6	6	6	1	6	6	25	5	5	5	6	3	6	5	5	6	46
6634607554	161687312	01/17/2018 12:58:36 AM	01/17/2018 01:05:22 AM	25	1	2	1	4	2	Schilddrüsenunterfunktion	2		60	60	3	4	3	3	3	3	3	3	21	0									6	5	5	1	6	5,5	22,9166666666667	6	6	5	5	6	5	6	5	4	48
6637999588	161687312	01/18/2018 01:14:04 PM	01/18/2018 01:27:50 PM	25	1	3	1	5	2	Morbus Crohn	2		50	80	3	5	2	3	4	5	4	4	25	0									4	3	4	2	5	4	16,6666666666667	5	5	6	6	3	5	5	5	3	43
6634573119	161687312	01/17/2018 12:36:25 AM	01/17/2018 12:41:58 AM	25	1	1	1	4	2		1	Blutdruckmessgerät	20	60	6	2	5	5	5	5	5	5	36	0									5	5	5	5	2	4,25	17,7083333333333	5	5	3	5	4	6	5	4	4	41
6646808964	161687312	01/23/2018 10:08:20 AM	01/23/2018 10:15:32 AM	25	1	1	1	3	2		2		80	80	6	1	6	5	5	5	6	5	38	0									5	5	5	5	2	4,25	17,7083333333333	5	2	4	4	3	3	2		4
6646834698	161687312	01/23/2018 10:27:26 AM	01/23/2018 10:36:28 AM	25	1	3	1	5	2	Adhs	1	Blutdruckmessgerät	50	60	3	4	3	3	4	6	4	2	25	0									3	4	4	3	4	3,75	15,625
6647343766	161687312	01/23/2018 03:27:14 PM	01/23/2018 03:37:51 PM	26	1	1	1	3	1		1	Blutdruckmessgerät	80	70	3	4	3	4	4	4	3	3	24	1	4	3	5	6	6	6	6	6	4	4	5	4	3	4	16,6666666666667	4	3	4	5	3	4	5	5	4	37
6632935704	161687312	01/16/2018 12:44:55 PM	01/16/2018 12:50:28 PM	26	1	1	2	3	1		2		0	0	6	1	6	6	6	6	6	6	42	0									6	6	6	1	6	6	25	6	6	6	6	6	6	6	6	6	54
6632905699	161687312	01/16/2018 12:11:27 PM	01/16/2018 01:44:40 PM	26	1	1	1	6	2		2		50	50	5	4	3	3	4	6	3	4	28	0									4	5	5	1	6	5	20,8333333333333	6	5	6	6	5	5	4	6	6	49
6626669165	161687312	01/12/2018 03:14:47 PM	01/12/2018 04:04:11 PM	26	1	1	2	4	2		2		50	50	5	2	5	4	5	5	5	5	34	0									6	6	6	6	1	4,75	19,7916666666667	4	6	5	5	6	5	5	5	4	45
6647318847	161687312	01/23/2018 03:17:18 PM	01/23/2018 03:32:14 PM	26	1	1	1	4	2		1	Blutdruckmessgerät	40	60	5	3	4	4	5	4	4	5	31	0									5	5	4	2	5	4,75	19,7916666666667	6	4	5	6	4	4	6	4	6	45
6637901258	161687312	01/18/2018 12:08:49 PM	01/18/2018 12:22:07 PM	26	1	3	1	5	2	Hüftdysplasie	2		40	60	4	3	4	5	5	4	5	4	31	0									5	3	4	2	5	4,25	17,7083333333333	6	6	6	5	5	6	4	6	5	49
6635290877	161687312	01/17/2018 10:58:48 AM	01/17/2018 11:08:51 AM	27	1	3	2	4	2	Epilepsie	1	EEG	60	60	3	4	3	3	3	5	3	3	23	0									4	4	4	3	4	4	16,6666666666667	5	4	5	4	6	4	5	5	4	42
6632883766	161687312	01/16/2018 12:07:15 PM	01/16/2018 12:28:52 PM	27	1	1	1	6	1		2		30	30	6	1	6	6	6	4	6	6	40	0									5	5	5	5	2	4,25	17,7083333333333	5	5	5	5	5	5	5	5	5	45
6647330096	161687312	01/23/2018 03:21:48 PM	01/23/2018 03:30:58 PM	27	1	1	2	5	2		2		40	40	5	2	5	2	5	5	4	4	30	0									3	2	3	5	2	2,5	10,4166666666667	3	2	2	4	5	2	5	4
6647350674	161687312	01/23/2018 03:28:59 PM	01/23/2018 03:34:30 PM	27	1	2	2	3	2	bronchitis	1	spray	70	70	2	3	4	4	3	4	3	3	23	0									3	4	3	2	5	3,75	15,625	3	3	4	3	5	3	4	4	4	33
6632904038	161687312	01/16/2018 12:22:39 PM	01/16/2018 12:39:43 PM	27	1	1	1	5	2	Schilddrüsenunterfunktion	2		40	40	5	4	3	5	5	5	3	5	31	0									5	4	5	3	4	4,5	18,75	5	5	5	5	5	4	4	5	3	41
6647341452	161687312	01/23/2018 03:23:40 PM	01/23/2018 03:46:35 PM	27	1	2	1	5	1	Schuppenflechte	2		60	50	4	3	4	2	3	4	4	3	24	0									5	4	5	1	6	5	20,8333333333333	5	4	5	4	5	4	4	5	4	40
6649383591	161687312	01/24/2018 10:57:23 AM	01/24/2018 11:10:32 AM	27	1	3	1	4	2	Posttraumatische Belastungsstörung	2		90	70	3	4	3	3	3	3	3	3	21	0									3	3	4	3	4	3,5	14,5833333333333	6	5	5	3	5	5	4	6	6	45
6626572741	161687312	01/12/2018 02:36:49 PM	01/12/2018 02:54:47 PM	28	1	1	2	4	1		1		30	30	4	2	5	3	2	5	5	4	28	0									4	4	3	1	6	4,25	17,7083333333333	5	4	5	5	6	4	5	5	3	42
6632969471	161687312	01/16/2018 01:07:11 PM	01/16/2018 01:29:24 PM	28	1	1	1	5	2		2		60	40	5	3	4	3	4	4	4	4	28	0									4	2	3	2	5	3,5	14,5833333333333	5	5	5	6	4	4	5	5	4	43
6639198825	161687312	01/18/2018 09:41:16 PM	01/18/2018 10:17:07 PM	28	1	3	1	5	1	Ekzem, Athrose	2		50	50	4	4	3	4	4	5	4	4	28	0									6	6	6	1	6	6	25	5	5	5	5	5	5	5	5	5	45
6646811023	161687312	01/23/2018 10:10:02 AM	01/23/2018 10:22:30 AM	28	1	3	1	6	2	multiple sklerose	2		60	80	3	5	2	5	4	6	3	3	26	0									4	4	3	4	3	3,5	14,5833333333333	5	3	5	5	4	5	4	4	5	40
6647313215	161687312	01/23/2018 03:13:56 PM	01/23/2018 03:24:54 PM	28	1	2	1	3	2	MRSA	2		50	70	1	4	3	1	1	1	1	1	9	1	4	3	6	4	4	5	3	2	3	3	3	3	4	3,25	13,5416666666667	4	3	3	4	4	4	4	3	4	33
6633092227	161687312	01/16/2018 02:15:10 PM	01/16/2018 02:28:54 PM	29	1	1	1	5	2		1	Blutdruckmesser	70	80	4	4	3	4	4	3	3	3	24	0									3	3	3	3	4	3,25	13,5416666666667	5	5	6	6	5	4	4	3	6	44
6632881596	161687312	01/16/2018 12:06:26 PM	01/16/2018 12:23:51 PM	29	1	1	1	5	2		2		70	80	3	6	1	5	3	4	2	2	20	0									5	3	4	1	6	4,5	18,75	6	4	5	6	5	6	5	5	5	47
6632882362	161687312	01/16/2018 12:07:09 PM	01/16/2018 12:20:49 PM	29	1	1	1	6	2		2		70	60	3	4	3	3	3	3	3	3	21	0									4	3	4	2	5	4	16,6666666666667	6	5	6	5	6	3	5	5	6	47
6632959710	161687312	01/16/2018 01:01:29 PM	01/16/2018 01:15:07 PM	29	1	1	1	5	2		2		60	60	4	2	5	4	4	5	4	4	30	0									4	3	4	2	5	4	16,6666666666667	6	6	6	6	6	6	6	6	4	52
6632890710	161687312	01/16/2018 12:13:16 PM	01/16/2018 12:24:23 PM	29	1	1	1	3	2		2		40	40	4	3	4	2	4	3	3	2	22	0									4	3	4	3	4	3,75	15,625	6	5	5	5	5	5	6	5	5	47
6633032455	161687312	01/16/2018 01:22:52 PM	01/16/2018 01:58:33 PM	29	1	1	1	6	2		2		30	40	5	2	5	6	5	6	6	6	39	0									6	5	6	1	6	5,75	23,9583333333333	6	6	6	6	6	6	6	6	6	54
6626570440	161687312	01/12/2018 02:35:29 PM	01/12/2018 03:05:54 PM	29	1	1	2	6	2		2		80	20	6	1	6	6	6	6	6	6	42	0									6	6	6	1	6	6	25	6	6	6	6	6	6	6	6	6	54
6632908564	161687312	01/16/2018 12:25:52 PM	01/16/2018 12:38:42 PM	29	1	1	1	6	1		2		40	50	5	3	4	4	4	4	4	4	29	0									6	5	5	1	6	5,5	22,9166666666667	5	4	5	4	5	5	6	4	5	43
6632947105	161687312	01/16/2018 12:51:39 PM	01/16/2018 12:58:39 PM	29	1	2	1	6	1	Hashimoto	2		20	40	6	4	3	3	3	4	4	4	27	0									6	5	5	2	5	5,25	21,875	6	6	6	6	6	6	6	6	6	54
6632979542	161687312	01/16/2018 01:13:46 PM	01/16/2018 01:26:14 PM	29	1	2	1	4	2	Gicht, Schilddrüse	2		80	70	2	4	3	3	2	4	2	1	17	0									5	6	5	3	4	5	20,8333333333333	6	6	6	4	6	5	4	6	4	47
6635394874	161687312	01/17/2018 12:15:44 PM	01/17/2018 12:28:26 PM	29	1	3	1	3	1	Borderline Syndrom	2		100	60	1	6	1	1	3	2	1	1	10	0									6	4	4	1	6	5	20,8333333333333	6	6	6	6	6	6	6	6	6	54
6649396448	161687312	01/24/2018 11:06:34 AM	01/24/2018 11:35:26 AM	29	1	3	1	1	1	rheuma scoliose astma	2		80	70	2	5	2	3	3	3	3	3	19	0									4	4	4	3	4	4	16,6666666666667	4	4	4	5	4	4	3	4	4	36
6633155616	161687312	01/16/2018 02:46:20 PM	01/16/2018 03:02:16 PM	29	1	3	1	6	1	Chronische pychische Erkrankung, Kollagenose	2		70	60	2	5	2	3	3	2	2	2	16	0									5	5	5	1	6	5,25	21,875	5	5	5	5	6	6	5	6	4	47
6649703514	161687312	01/24/2018 02:26:47 PM	01/24/2018 02:35:35 PM	29	1	3	2	4	2	Rücken	1	Klasse	70	70	3	4	3	3	3	4	3	3	22	1	4	3	4	4	4	5	5	4	4	4	4	5	2	3,5	14,5833333333333	6	5	4	4	6	5	5	4	5	44
6646799501	161687312	01/23/2018 10:02:39 AM	01/23/2018 10:06:27 AM	29	1	3	2	6	2	Diabetes	1	Blutzuckermessgerät, Pen	40	60	3	4	3	3	3	4	4	3	23	1	5	5		5	5	5	5	5	4	4	5	4	3	4	16,6666666666667	5	5	5	5	5	5	5	5	4	44
6633001614	161687312	01/16/2018 01:27:25 PM	01/16/2018 01:34:12 PM	29	1	1	1	2	1		2		50	50	6	6	1	6	6	6	6	6	37	0									6	6	6	6	1	4,75	19,7916666666667	6	6	6	6	6	6	6	6	6	54
6632886930	161687312	01/16/2018 12:10:31 PM	01/16/2018 12:22:21 PM	29	1	2	1	6	1	erkältung	2		70	70	3	4	3	3	3	3	3	3	21	0									4	2	3	3	4	3,25	13,5416666666667	3	4	4	4	3	3	3	4	4	32
6632989186	161687312	01/16/2018 01:18:47 PM	01/16/2018 01:34:58 PM	30	1	1	1	6	2		2		40	50	4	3	4	2	2	3	3	2	20	0									5	4	5	4	3	4,25	17,7083333333333	5	3	5	3	6	5	5	5	5	42
6632912520	161687312	01/16/2018 12:27:47 PM	01/16/2018 12:43:43 PM	30	1	1	1	3	2		2		40	60	4	4	3	3	3	4	2	2	21	0									4	3	3	1	6	4	16,6666666666667	6	5	4	6	5	5	4	5	4	44
6647325363	161687312	01/23/2018 03:17:10 PM	01/23/2018 03:32:34 PM	30	1	1	1	5	2		2		60	30	6	1	6	6	6	6	6	6	42	0									6	5	6	1	6	5,75	23,9583333333333	6	6	6	6	6	6	6	6	6	54
6633018782	161687312	01/16/2018 01:34:51 PM	01/16/2018 02:37:23 PM	30	1	3	2	5	2	Herzprobleme, niedriger Blutdruck, Kreislaufprobleme	1	Beurer	50		4	5	2	4	4	5	4	4	27	0									5	6	6	4	3	5	20,8333333333333	6	6	6	6	6	6	5	6	5	52
6626810413	161687312	01/12/2018 04:21:20 PM	01/12/2018 04:42:34 PM	30	1	2	1	5	2	Reizdarmsyndrom, Bluthochdruck	1	Blutdruckmessgerät	70	90	4	3	4	3	5	5	5	4	30	0									5	3	5	1	6	4,75	19,7916666666667	6	5	6	6	6	4	6	6	4	49
6647389188	161687312	01/23/2018 03:45:08 PM	01/23/2018 03:57:06 PM	30	1	3	2	3	1	Krup	2		60	60	4	2	5	6	6	6	4	3	34	0									6	6	6	1	6	6	25	6	4	6	6	4	5	4	5	6	46
6626566981	161687312	01/12/2018 02:33:36 PM	01/12/2018 02:55:08 PM	31	1	1	1	2	2		2		40	60	4	3	4	5	5	3	4	4	29	0									4	4	4	1	6	4,5	18,75	5	5	6	5	4	6	4	3	6	44
6626565992	161687312	01/12/2018 02:33:15 PM	01/12/2018 02:46:47 PM	31	1	1	1	3	2		2		40	60	5	4	3	5	5	6	5	4	33	0									6	5	5	1	6	5,5	22,9166666666667	6	4	5	6	4	4	5	5	5	44
6646809225	161687312	01/23/2018 10:08:22 AM	01/23/2018 10:14:49 AM	31	1	3	1	2	2	Depression	2		90	80	2	5	2	2	2	2	2	2	14	0									3	3	3	1	6	3,75	15,625	6	5	5	5	5	5	5	5	5	46
6638363640	161687312	01/18/2018 04:08:11 PM	01/18/2018 04:27:23 PM	31	1	3	2	5	2	Psychische Erkrankung	2		60	60	3	4	3	2	3	4	3	3	21	0									4	4	4	1	6	4,5	18,75	6	5	4	6	6	5	6	5	4	47
6633003360	161687312	01/16/2018 01:28:19 PM	01/16/2018 01:42:18 PM	31	1	2	2	5	2	Diabetes	1	Bayer Contur Next	60	90	2	4	3	1	2	4	4	2	18	0									5	6	5	2	5	5,25	21,875	5	3	5	3	3	4	2	4	4	33
6647342460	161687312	01/23/2018 03:26:26 PM	01/23/2018 03:37:06 PM	31	1	2	2	5	1	Atemnot	1	Kurtesion	30	80	5	3	4	4	4	5	3	4	29	1	5	4	5	6	5	4	6	5	5	6	5	6	1	4,25	17,7083333333333	2	2	4	2	3	5	3	3	4	28
6647310551	161687312	01/23/2018 03:13:37 PM	01/23/2018 03:23:43 PM	31	1	2	2	4	1	Atemnot	1	Cortison	30	40	5	4	3	3	4	4	5	3	27	1	5	4	5	3	5	4	5	4	5	3	4	3	4	4	16,6666666666667	4	5	3	6	3	4	5	5	4	39
6632878619	161687312	01/16/2018 12:04:01 PM	01/16/2018 12:25:09 PM	32	1	1	2	3	1		2		0	0	6	2	5	6	6	6	6	6	41	0									6	6	6	1	6	6	25	6	5	6	6	6	6	4	6	6	51
6646829160	161687312	01/23/2018 10:23:01 AM	01/23/2018 10:38:27 AM	32	1	3	2	4	2	Herz Kreislauf	1	?	70	60	3	4	3	6	4	4	3	3	26	0									4	4	4	3	4	4	16,6666666666667	4	4	4	4	5	4	4	4	4	37
6632883480	161687312	01/16/2018 12:07:59 PM	01/16/2018 12:15:57 PM	32	1	1	2	4	1		2		50	50	3	3	4	3	3	3	3	3	22	0									3	3	3	3	4	3,25	13,5416666666667	3	3	3	3	3	3	3	3	3	27
6633017079	161687312	01/16/2018 01:36:20 PM	01/16/2018 01:47:39 PM	32	1	1	1	5	2		2		70	80	1	5	2	1	2	3	2	1	12	0									4	4	4	2	5	4,25	17,7083333333333	6	4	6	6	6	5	6	5	5	49
6633048091	161687312	01/16/2018 01:53:41 PM	01/16/2018 02:14:16 PM	32	1	1	1	6	2		2		40	40	5	1	6	4	5	5	5	5	35	0									4	3	3	1	6	4	16,6666666666667	5	5	5	5	5	5	5	5	4	44
6626769510	161687312	01/12/2018 04:04:23 PM	01/12/2018 04:18:19 PM	32	1	1	1	6	2		2		40	40	5	3	4	4	4	4	4	4	29	1	5	5	5	4	4	4	5	5	4	3	4	4	3	3,5	14,5833333333333	4	5	5	5	5	5	5	4	4	42
6632881007	161687312	01/16/2018 12:06:05 PM	01/16/2018 12:12:30 PM	32	1	2	1	5	2	Reizdarmsyndrom, Migräne	2		50	50	4	3	4	5	5	3	4	4	29	0									5	5	5	5	2	4,25	17,7083333333333	4	3	5	5	5	5	5	5	5	42
6647077209	161687312	01/23/2018 01:18:47 PM	01/23/2018 01:34:03 PM	32	1	3	2	4	2	Migräne	2		100	90	3	4	3	2	3	4	2	1	18	0									5	6	4	1	6	5,25	21,875	5	3	5	5	5	4	2	4	4	37
6646832582	161687312	01/23/2018 10:26:01 AM	01/23/2018 10:29:31 AM	33	1	3	2	5	2		1		50	50	4	3	4	5	6	4	5	4	32	1	4	5	4	6	4	4	6	4	5	4	4	4	3	4	16,6666666666667	6	3	4	6	5	6	5	4	5	44
6632898898	161687312	01/16/2018 12:18:59 PM	01/16/2018 12:36:26 PM	33	1	1	2	5	2		2		20	30	5	2	5	5	4	5	4	4	32	0									4	4	3	4	3	3,5	14,5833333333333	4	4	5	4	4	4	4	4	4	37
6626560636	161687312	01/12/2018 02:30:11 PM	01/12/2018 02:45:03 PM	33	1	2	2	4	2	Asthma Bronchiale, Ehlers-Danlos-Syndrom Typ3	1	Blutdruckmessgerät, Peakflow-Meter	40	70	4	3	4	4	4	4	4	4	28	0									5	4	2	3	4	3,75	15,625	6	4	6	2	5	5	5	5	3	41
6633424946	161687312	01/16/2018 04:32:57 PM	01/16/2018 04:48:56 PM	33	1	3	1	5	2	Rheuma, Epilepsie	1	Blutdruckmessgerät	70	70	4	2	5	1	4	5	4	4	27	0									6	4	6	1	6	5,5	22,9166666666667	6	6	6	6	6	6	4	6	6	52
6632897903	161687312	01/16/2018 12:18:30 PM	01/16/2018 12:34:40 PM	33	1	1	2	4	2		2		30	40	5	2	5	5	6	6	5	5	37	0									5	4	5	2	5	4,75	19,7916666666667	5	5	6	6	5	5	5	5	4	46
6646805738	161687312	01/23/2018 10:06:15 AM	01/23/2018 10:12:08 AM	33	1	3	2	6	2		1		40	40	6	6	1	5	5	5	5	6	33	1	6	6	4	5	5	4	4	5	5	5	6	5	2	4,5	18,75	5	5	5	4	4	4	6	4	5	42
6650015503	161687312	01/24/2018 04:25:26 PM	01/24/2018 05:01:29 PM	33	1	3	2	6	2		1		70	70	6	4	3	5	5	5	5	6	35	1	5	5	5	5	4	4	5	4	6	5	5	4	3	4,75	19,7916666666667	4	5	4	5	5	5	4	5	5	42
6646814459	161687312	01/23/2018 10:12:33 AM	01/23/2018 10:16:30 AM	33	1	3	2	5	2		2		70	50	5	3	4	3	4	5	4	4	29	1	5	6	5	5	5	5	4	3	5	5	3	5	2	3,75	15,625	4	3	3	4	6	5	5	5	5	40
6646827197	161687312	01/23/2018 10:21:53 AM	01/23/2018 10:25:26 AM	33	1	3	2	5	2		2		50	50	5	3	4	3	5	4	4	5	30	1	5	5	5	4	3	4	4	5	5	5	4	3	4	4,5	18,75	6	4	6	5	4	4	3	4	5	41
6646821455	161687312	01/23/2018 10:17:18 AM	01/23/2018 10:21:34 AM	33	1	3	2	5	2		2		70	50	5	4	3	5	5	6	4	4	32	1	4	5	5	6	6	4	5	3	6	5	5	4	3	4,75	19,7916666666667	3	5	5	4	5	5	5	5	4	41
6646839362	161687312	01/23/2018 10:31:00 AM	01/23/2018 10:34:30 AM	33	1	3	2	5	2		1		50	50	4	3	4	4	4	4	4	5	29	1	5	5	4	5	5	4	4	5	4	5	5	5	2	4	16,6666666666667	5	6	5	4	5	4	3	6	4	42
6632997403	161687312	01/16/2018 01:24:44 PM	01/16/2018 05:08:57 PM	34	1	1	1	5	2	Blutdruck	1	Blutdruckmesser	50	40	5	1	6	6	4	6	5	5	37	0									5	6	5	1	6	5,5	22,9166666666667	6	6	6	6	6	6	6	6	6	54
6632892967	161687312	01/16/2018 12:14:36 PM	01/16/2018 01:03:23 PM	34	1	1	1	5	1		2		30	60	4	3	4	3	3	4	3	3	24	0									3	4	4	4	3	3,5	14,5833333333333	6	5	5	5	5	6	5	5	5	47
6626561094	161687312	01/12/2018 02:29:56 PM	01/12/2018 02:43:22 PM	34	1	1	1	6	2		2		70	60	4	4	3	5	5	4	3	4	28	0									5	5	5	1	6	5,25	21,875	6	5	5	6	6	6	6	6	6	52
6647356885	161687312	01/23/2018 03:32:33 PM	01/23/2018 03:37:44 PM	34	1	4	1	2			2		60	60	3	3	4	3	3	3	3	3	22	0									3	3	3	3	4	3,25	13,5416666666667	4	3	3	4	4	3	3	4	4	32
6646806562	161687312	01/23/2018 10:06:54 AM	01/23/2018 10:12:49 AM	34	1	3	2	5	2		2		70	60	2	3	4	3	2	3	4	4	22	1	3	2	3	3	3	2	5	2	3	4	3	2	5	3,75	15,625	4	2	3	2	3	5	3	2	3	27
6632891729	161687312	01/16/2018 12:13:48 PM	01/16/2018 12:23:40 PM	35	1	1	1	6	2		2		40	40	5	3	4	3	4	5	4	3	28	0									6	4	4	1	6	5	20,8333333333333	6	4	5	6	6	6	5	4	4	46
6649399034	161687312	01/24/2018 11:08:33 AM	01/24/2018 11:32:12 AM	35	1	3	2	6	1	Schizoaffektive Störung, Hashimoto, Hüftgelenksdysplacie, erhöhtes Cholesterin/Triglyceride, Bluthochdruck	1	Blutzuckermessgerät, Blutdruckmessgerät	30	50	4	4	3	3	3	4	4	3	24	0									6	6	6	1	6	6	25	6	4	4	5	5	4	5	5	3	41
6638877013	161687312	01/18/2018 07:21:30 PM	01/18/2018 07:45:09 PM	35	1	3	1	3	1	Epilepsie, Bluthochdruch, Akne Inversa, Adipositas	2		70	80	2	4	3	1	2	3	2	2	15	0									4	4	3	2	5	4	16,6666666666667	6	5	6	4	4	6	5	6	5	47
6649391259	161687312	01/24/2018 11:02:41 AM	01/24/2018 11:20:33 AM	35	1	3	1	4	1	Colitis ulcerosa	2		40	70	4	4	3	2	2	4	3	2	20	0									3	1	3	4	3	2,5	10,4166666666667	5	4	6	5	5	4	4	4	5	42
6646985287	161687312	01/23/2018 12:18:35 PM	01/23/2018 12:26:04 PM	35	1	3	2	4	2	Dpressiepneb	1	Tabletten	80	70	4	4	3	3	3	5	2	1	21	1	2	2	3	3	2	3	4	3	2	2	4	3	4	3	12,5	5	4	5	5	4	5	4	3	4	39
6632883389	161687312	01/16/2018 12:07:52 PM	01/16/2018 12:18:29 PM	36	1	1	1	3	2		2		30		4	5	2	4	4	6	5	4	29	0									6	6	6	1	6	6	25	6	6	5	6	6	6	6	5	4	50
6632885250	161687312	01/16/2018 12:09:09 PM	01/16/2018 12:32:54 PM	36	1	1	2	5	2		1		60	60	4	4	3	3	4	3	3	3	23	0									3	5	5	2	5	4,5	18,75	5	4	5	5	5	5	4	4	3	40
6633052765	161687312	01/16/2018 01:56:10 PM	01/16/2018 02:14:00 PM	36	1	1	2	6	2		2		60	80	3	4	3	2	3	5	3	3	22	0									4	5	5	2	5	4,75	19,7916666666667	6	6	5	5	6	5	5	5	4	47
6632920704	161687312	01/16/2018 12:34:18 PM	01/16/2018 12:46:19 PM	36	1	1	1	5	2		2		30	40	4	2	5	4	4	4	5	5	31	0									5	5	5	2	5	5	20,8333333333333	3	4	5	5	6	5	5	3	4	40
6633068425	161687312	01/16/2018 02:04:28 PM	01/16/2018 02:23:26 PM	36	1	1	1	6	2		2		30		5	2	5	3	4	5	5	4	31	0									6	4	6	1	6	5,5	22,9166666666667	6	5	6	6	5	6	6	6	5	51
6638661637	161687312	01/18/2018 05:55:37 PM	01/18/2018 06:09:37 PM	36	1	3	2	4	1	Hydrocephalus, Epilepsie, Depressionen, PTBS, Impingment, Rotatorenmanschettenruptur, Humeruskopffrakturen	2		50	70	1	5	2	4	4	4	4	4	23	0									2	2	2	2	5	2,75	11,4583333333333	3	3	4	3	3	3	3	3	3	28
6647337694	161687312	01/23/2018 03:24:38 PM	01/23/2018 03:35:22 PM	36	1	3	1	3	2	R	2		70	60	2	3	4	1	3	4	3	4	21	0									6	5	5	4	3	4,75	19,7916666666667	6	6	6	6	6	6	6	6	6	54
6646901928	161687312	01/23/2018 11:17:39 AM	01/23/2018 11:41:33 AM	36	1	3	2	4	2		1		90	100	6	6	1	6	6	6	6	6	37	1	6	6	6	6	6	6	6	6	6	6	6	6	1	4,75	19,7916666666667	6	6	6	6	6	6	6	6	6	54
6647366728	161687312	01/23/2018 03:36:14 PM	01/23/2018 03:44:01 PM	36	1	2	2	6	2	Niereversagen	1	Blutdruck	70	30	5	4	3	5	6	6	5	6	36	1	5	6	6	6	6	6	5	6	6	5	6	6	1	4,5	18,75	6	6	6	5	6	6	6	5	6	52
6626615272	161687312	01/12/2018 02:58:20 PM	01/12/2018 03:07:04 PM	37	1	1	1	5	1		2		80	70	1	5	2	2	2	2	2	2	13	0									5	6	4	5	2	4,25	17,7083333333333	3	3	2	5	4	5	5	3	4	34
6632909200	161687312	01/16/2018 12:24:32 PM	01/16/2018 12:47:49 PM	37	1	1	2	4	2		2		30	10	5	2	5	4	5	5	5	5	34	0									2	2	5	1	6	3,75	15,625	5	6	5	4	4	5	6	5	4	44
6626567071	161687312	01/12/2018 02:33:41 PM	01/12/2018 03:30:50 PM	37	1	3	2	3	2	PTBS	2		90	90	2	6	1	1	1	1	1	1	8	0									4	4	4	1	6	4,5	18,75	6	6	5	6	6	5	6	6	6	52
6646924634	161687312	01/23/2018 11:34:24 AM	01/23/2018 12:00:18 PM	37	1	3	2	5	2	Diabetes Typ 1, delative kardiomyopathie, lws/bws-verformungen	1	Blutzucker-Messgerät	70	100	2	5	2	2	2	4	1	2	15	0									4	5	5	2	5	4,75	19,7916666666667	6	5	6	6	6	6	6	4	5	50
6649385896	161687312	01/24/2018 10:58:59 AM	01/24/2018 11:09:35 AM	37	1	3	1	5	2	Diabetes	1	Blutzuckermessgerät	50	50	2	4	3	2	2	2	2	2	15	0									3	1	1	3	4	2,25	9,375	4	4	4	1	4	4	4	4	3	32
6646984810	161687312	01/23/2018 12:17:54 PM	01/23/2018 12:34:58 PM	37	1	3	1	5	2	Bluthochddruck	1	Blutdruckmessgerät	70	60	2	5	2	1	2	2	1	1	11	0									3	1	2	3	4	2,5	10,4166666666667	6	4	5	5	5	4	5	6	4	44
6632885546	161687312	01/16/2018 12:09:28 PM	01/16/2018 12:20:30 PM	37	1	4	1	5	1	Tetraparese, PTBS,	1	BZ-Gerät, RR-Gerät, Pulsoxymeter	20	90	2	6	1	2	3	2	1	2	13	1	6	2	5	5	4	5	5	1	5	4	5	1	6	5	20,8333333333333	6	5	5	5	5	6	5	5	5	47
6641437278	161687312	01/19/2018 09:09:32 PM	01/19/2018 09:26:46 PM	37	1	4	1	4	2	Multiple Sklerose	1	Blutzucker Messgerät	40	80	3	4	3	5	4	5	6	3	29	1	6	1	6	6	6	6	4	1	4	2	4	3	4	3,5	14,5833333333333	6	4	6	6	6	6	6	6	6	52
6632988900	161687312	01/16/2018 01:19:38 PM	01/16/2018 01:24:51 PM	37	1	2	1	6	2	Bluthochdruck	1	Messgerät	70	70	3	5	2	4	4	4	3	4	24	0									4	4	3	3	4	3,75	15,625	4	5	5	5	5	4	4	5	5	42
6632990544	161687312	01/16/2018 01:20:33 PM	01/16/2018 06:55:35 PM	38	1	1	1	3	2		2		20	30	6	5	2	6	5	5	5	4	33	0									4	3	4	3	4	3,75	15,625	5	2	5	6	5	5	4	3	4	39
6649555905	161687312	01/24/2018 01:01:41 PM	01/24/2018 01:20:15 PM	38	1	3	1	2	1		2		50	50	3	5	2	2	3	2	2	3	17	1	3	3	2	1	2	5	5	1	1	1	1	1	6	2,25	9,375	3	3	2	3	2	3	3	3	3	25
6635502690	161687312	01/17/2018 01:28:06 PM	01/17/2018 01:43:19 PM	38	1	3	1	5	1	Hashimoto, Sinustachykardie, Gastroparese	2		70	90	3	4	3	3	1	3	1	2	16	0									2	5	2	5	2	2,75	11,4583333333333	6	6	6	3	3	5	6	5	5	45
6640273033	161687312	01/19/2018 11:49:06 AM	01/19/2018 12:01:19 PM	38	1	3	2	4	1	k.A	2		50	50	3	3	4	4	3	6	4	4	28	0									4	6	5	1	6	5,25	21,875	5	5	6	5	5	5	5	5	5	46
6640778078	161687312	01/19/2018 04:28:17 PM	01/19/2018 04:41:41 PM	38	1	3	2	5	2	Depressionen	1	Blutdruckmessgerät	80	80	2	5	2	1	1	3	1	1	11	0									6	5	4	1	6	5,25	21,875	5	4	4	3	4	3	4	4	3	34
6646832940	161687312	01/23/2018 10:26:05 AM	01/23/2018 10:42:42 AM	38	1	3	1	6	1	Pseudotumor Cerebri	2		30	70	4	4	3	3	3		3	3	19	0									5	5	5	5	2	4,25	17,7083333333333	5	4	4	6	4	5	4	4	4	40
6632960613	161687312	01/16/2018 01:02:06 PM	01/16/2018 01:15:15 PM	39	1	1	1	5	2	Schilddrüse	2		40	40	5	1	6	3	4	4	4	4	30	0									3	3	3	4	3	3	12,5	5	5	6	6	1	5	5	5	5	43
6647310502	161687312	01/23/2018 03:13:57 PM	01/23/2018 03:27:35 PM	39	1	1	2	6	1		2		50	50	3	3	4	2	3	3	4	3	22	0									4	4	4	2	5	4,25	17,7083333333333	4	4	4	4	4	4	4	4	6	38
6633012828	161687312	01/16/2018 01:34:01 PM	01/16/2018 01:43:57 PM	39	1	1	2	4	1		2		40	40	2	2	5	3	4	4	4	4	26	0									4	4	5	4	3	4	16,6666666666667	6	2	4	4	4	4	3	5	4	36
6647060280	161687312	01/23/2018 01:09:12 PM	01/23/2018 01:17:13 PM	39	1	3	2	6	1	...	2		60	60	3	4	3	3	3	3	3	3	21	0									4	3	3	4	3	3,25	13,5416666666667	5	5	5	4	4	5	4	4	4	40
6641198477	161687312	01/19/2018 07:18:12 PM	01/19/2018 08:01:22 PM	39	1	3	2	4	2	Diabetes, Eisenmangelanämie	1		80	100	2	5	2	2	3	4	1	2	16	0									5	5	4	1	6	5	20,8333333333333	6	5	5	4	4	4	4	4	5	41
6650008752	161687312	01/24/2018 04:31:13 PM	01/24/2018 04:49:15 PM	39	1	3	1	3	2	Schizophrenie	2		30	80	3	4	3	2	3	3	2	1	17	0									4	2	3	3	4	3,25	13,5416666666667	5	3	4	6	6	5	3	3	1	36
6649390039	161687312	01/24/2018 11:02:03 AM	01/24/2018 11:14:34 AM	39	1	3	2	4	2	Depression	1	Blutdruckmessgerät	60	60	3	5	2	1	2	3	2	3	16	0									4	5	4	4	3	4	16,6666666666667	4	4	5	5	5	6	5	5	4	43
6647346995	161687312	01/23/2018 03:20:29 PM	01/23/2018 03:38:19 PM	40	2	1	1	5	2		2		60	50	3	4	3	3	4	4	4	4	25	0									5	5	5	5	2	4,25	17,7083333333333	5	5	5	5	5	5	5	5	5	45
6632936919	161687312	01/16/2018 12:45:15 PM	01/16/2018 12:54:52 PM	40	2	1	1	5	1		2		0	0	4	3	4	4	4	3	4	4	27	0									3	3	3	4	3	3	12,5	5	5	5	4	4	4	4	6	6	43
6647322929	161687312	01/23/2018 03:18:36 PM	01/23/2018 03:27:55 PM	40	2	1	2	5	1		2		30	20	5	2	5	5	5	5	5	5	35	0									4	4	4	4	3	3,75	15,625	4	4	4	4	4		4	5	4
6632973133	161687312	01/16/2018 01:07:47 PM	01/16/2018 01:49:28 PM	40	2	1	2	4	1		2		20	20	5	2	5	3	3	4	4	3	27	0									6	6	6	1	6	6	25	4	5	5	3	4	4	6	6	4	41
6641380461	161687312	01/19/2018 08:40:52 PM	01/19/2018 08:59:42 PM	40	2	3	1	5	2	RDS	2		20	90	3	4	3	3	3	3	3	3	21	0									4	4	4	3	4	4	16,6666666666667	5	5	5	5	5	5	5	5	5	45
6637753750	161687312	01/18/2018 10:27:39 AM	01/18/2018 10:40:40 AM	40	2	3	1	5	2	durch eine krebserkrankung sind meine knochen sehr angeschlagen	1		50	50	4	5	2	2	3	6	4	3	24	0									6	6	6	1	6	6	25	6	6	6	6	6	6	6	6	6	54
6647309446	161687312	01/23/2018 03:13:42 PM	01/23/2018 03:18:21 PM	40	2	1	2	4	1		1	alles	50	40	3	4	3	4	5	4	3	3	25	1	3	4	3	4	4	5	4	5	4	3	4	3	4	3,75	15,625	4	3	4	5	5	5	4	4	5	39
6632885343	161687312	01/16/2018 12:09:20 PM	01/16/2018 12:17:54 PM	41	2	1	2	6	1		1		50	50	4	3	4	3	3	3	4	3	24	0									3	1	2	4	3	2,25	9,375	4	4	4	3	4	5	4	4	4	36
6647386035	161687312	01/23/2018 03:43:13 PM	01/23/2018 03:55:30 PM	41	2	1	1	5	2		1	blutdruchmessgerät	30	60	4	3	4	3	4	3	3	3	24	0									4	4	4	3	4	4	16,6666666666667	6	5	5	6	6	5	5	5	5	48
6647388288	161687312	01/23/2018 03:44:41 PM	01/23/2018 03:59:26 PM	41	2	1	2	6	1		2		30	20	4	2	5	4	4	4	3	4	28	0									5	5	5	1	6	5,25	21,875	4	3	6	4	3	4	4	5	4	37
6633353914	161687312	01/16/2018 04:07:27 PM	01/16/2018 04:29:38 PM	41	2	3	1	5	2	SLE systemischer Lupus erythematodes	1	Blutdruck	70	70	1	6	1	1	1	6	1	1	12	0									4	3	4	1	6	4,25	17,7083333333333	6	6	6	6	4	6	6	6	6	52
6641865606	161687312	01/20/2018 01:32:38 AM	01/20/2018 01:43:26 AM	41	2	3	2	5	2	Allergien	1	Tens Gerät	70	70	1	6	1	1	1	4	1	1	10	0									6	6	6	6	1	4,75	19,7916666666667	6	6	6	6	2	4	1	3	6	40
6647311304	161687312	01/23/2018 03:14:26 PM	01/23/2018 03:50:45 PM	41	2	3	2	5	2	chronischer Darmentzündung, primäre Nebenniereninsuffizienz	1	Blutdruckmessgerät (zuletzt 2017)	50	80	1	5	2	1	1	3	1	1	10	0									1	1	1	4	3	1,5	6,25	6	5	6	4	4	5	4	3	3	40
6633447425	161687312	01/16/2018 04:41:48 PM	01/16/2018 07:45:58 PM	41	2	3	1	5	2	COPD , RÜCKENSCHMERZEN	1	Blutdruckmessger	80	80	4	5	2	5	2	1	3	2	19	0									5	5	5	1	6	5,25	21,875	6	5	6	6	6	6	5	6	6	52
6636352741	161687312	01/17/2018 07:19:11 PM	01/17/2018 08:37:56 PM	41	2	3	2	5	2	Schlaganfall und aneurysma	1	mrt und blutdruckmessung	80	70	1	6	1	1	3	3	1	1	11	0									5	5	5	1	6	5,25	21,875	6	6	6	5	5	5	5	6	6	50
6633125142	161687312	01/16/2018 02:31:50 PM	01/16/2018 02:51:32 PM	41	2	2	1	5	2	Asthma	2		70	70	4	3	4	4	4	5	5	5	31	0									6	6	6	1	6	6	25	6	5	6	6	6	5	5	6	5	50
6633233745	161687312	01/16/2018 03:20:05 PM	01/16/2018 03:45:39 PM	41	2	3	2	2	2	Hiv	1	Sanitas	50	70	1	4	3	1	1	6	4	1	17	1	6	4	6	6	6	6	4	1	4	6	6	1	6	5,5	22,9166666666667	6	6	6	6	6	6	4	6	6	52
6647060327	161687312	01/23/2018 01:08:46 PM	01/23/2018 01:19:11 PM	41	2	3	2	6	2	Multiple Sklerose	1	Blutdruckmessgeräte, Spritzen	60	60	3	5	2	3	2	5	3	2	20	1	6	4	6	5	4	4	5	5	5	5	5	1	6	5,25	21,875	6	5	5	5	5	5	5	5	6	47
6635408273	161687312	01/17/2018 12:25:05 PM	01/17/2018 12:47:06 PM	41	2	3	2	2	2	Migräne, Suchterkrankung	2		70	60	2	6	1	3	1	2	1	1	11	0									5	6	4	1	6	5,25	21,875	5	3	3	3	3	5	4	4	4	34
6626565403	161687312	01/12/2018 02:32:35 PM	01/12/2018 02:40:00 PM	41	2	3	2	5	2	Gehirnschwund	1	Herzrythumsstimmulationselektrokmeter	0	100	4	4	3	4	5	5	5	5	31	1	4	4	3	4	5	5	3	3	2	3	4	5	2	2,75	11,4583333333333	3	5	4	4	6	4	5	6	3	40
6647343937	161687312	01/23/2018 03:27:08 PM	01/23/2018 03:33:50 PM	41	2	2	1	2	2	Athma	1	Inhallator	0	0	6	6	1	6	6	6	6		31	0									6	6	6	6	1	4,75	19,7916666666667	6	6	6	6	6	6	6	6	6	54
6632876794	161687312	01/16/2018 12:02:58 PM	01/16/2018 12:11:02 PM	42	2	1	2	2	1		2		70	80	3	5	2	1	3	4	1	1	15	0									5	5	3	1	6	4,75	19,7916666666667	5	6	6	6	3	5	6	5	5	47
6632953124	161687312	01/16/2018 12:55:45 PM	01/16/2018 01:05:00 PM	42	2	1	1	6	2		1	meesgerät	60	40	4	1	6	5	5	5	4	4	33	0									4	5	3	4	3	3,75	15,625	5	3	5	6	4	6	4	5	4	42
6633001441	161687312	01/16/2018 01:27:11 PM	01/16/2018 01:49:55 PM	42	2	1	1	5	1		2		20	50	4	3	4	3	4	4	4	3	26	0									6	5	6	1	6	5,75	23,9583333333333	5	4	6	4	4	5	6	5	6	45
6647348180	161687312	01/23/2018 03:23:14 PM	01/23/2018 05:31:11 PM	42	2	4	2	2	2		2		50	80	3	4	3	2	3	4	4	3	22	1	5	5	5	3	5	5	5	5	2	2	2	5	2	2	8,33333333333333	5	4	5	5	2	4	4	5	4	38
6642250206	161687312	01/20/2018 10:43:23 AM	01/20/2018 10:51:35 AM	42	2	3	2	4	2	diabetes hws bws	1	blutzuckergerät	70	60	3	4	3	2	2	3	3	2	18	0									5	4	4	3	4	4,25	17,7083333333333	6	4	6	6	6	4	5	6	6	49
6632948602	161687312	01/16/2018 12:53:31 PM	01/16/2018 01:25:18 PM	42	2	3	2	5	1	Herz - Kreislauf	1	Blutdruck Messgerät	80	80	1	5	2	1	1	4	3	3	15	0									4	2	4	2	5	3,75	15,625	6	6	6	6	5	6	6	6	6	53
6632933383	161687312	01/16/2018 12:43:12 PM	01/16/2018 02:54:01 PM	42	2	2	2	6	2	Collitis Ulcerosa	2		60	60	3	4	3	2	2	2	2	2	16	0									5	5	6	1	6	5,5	22,9166666666667	5	3	6	4	4	5	5	5	6	43
6649770826	161687312	01/24/2018 02:57:54 PM	01/24/2018 04:28:42 PM	42	2	3	2	5	2		2		30	40	5	1	6	4	4	4	6	4	33	0									3	3	2	3	4	3	12,5	4	3	4	6	1	3	4	2	4	31
6646835601	161687312	01/23/2018 10:28:00 AM	01/23/2018 02:35:14 PM	42	2	3	2	5	2	Epilepsie	2		30	40	4	2	5	4	4	5	5	4	31	0									4	3	3	3	4	3,5	14,5833333333333	3	2	5	6	4	4	5	4	4	37
6638298064	161687312	01/18/2018 02:58:29 PM	01/18/2018 03:56:17 PM	42	2	3	2	6	2	Bluthochdruck	1	Blutdruckmessger.	40	60	4	2	5	3	5	5	5	4	31	0									6	6	6	1	6	6	25	5	5	5	4	4	5	5	5	3	41
6633023186	161687312	01/16/2018 01:39:42 PM	01/16/2018 01:57:51 PM	43	2	3	2	6	2	Bluthochdruck, Schlafapnoe	2		60	60	3	5	2	4	2	3	2	2	18	0									5	4	5	1	6	5	20,8333333333333	5	4	5	5	5	4	4	5	4	41
6633128103	161687312	01/16/2018 02:33:24 PM	01/16/2018 03:03:46 PM	43	2	3	2	3	2	Nerven	2		80	60	3	4	3	3	3	3	3	2	20	0									4	4	4	2	5	4,25	17,7083333333333	6	6	5	5	5	5	5	5	6	48
6635673269	161687312	01/17/2018 02:56:04 PM	01/17/2018 03:15:17 PM	43	2	3	1	6	1	Depressionen	2		30	70	1	5	2	2	1	2	1	1	10	0									3	4	3	1	6	4	16,6666666666667	5	4	5	4	4	5	5	5	6	43
6626563629	161687312	01/12/2018 02:31:49 PM	01/12/2018 02:45:05 PM	43	2	3	1	3	1	Borderline, Depression	2		70	80	2	6	1	3	3	3	2	3	17	0									4	3	3	3	4	3,5	14,5833333333333	4	4	4	5	3	3	3	3	6	35
6640336222	161687312	01/19/2018 12:38:12 PM	01/19/2018 01:43:01 PM	43	2	3	1	5	1	Multiple Sklerose	1	Blutdruck	80	80	1	5	2	2	2	2	1	1	11	1	5	2	3	5	5	6	3	3	5	4	3	1	6	4,5	18,75	3	3	5	3	5	4	4	4	6	37
6649402082	161687312	01/24/2018 11:10:45 AM	01/24/2018 11:24:27 AM	43	2	3	1	2	1	Diabetes	1		90	100	1	6	1	1	1	1	1	1	7	0									5	4	4	2	5	4,5	18,75	4	4	6	5	4	2	3	5	6	39
6645298520	161687312	01/22/2018 06:22:43 PM	01/22/2018 06:38:38 PM	43	2	3	1	6	1	diverse	2		70	60	3	4	3	4	3	3	3	3	22	0									4	3	3	2	5	3,75	15,625	6	3	5	5	3	5	3	3	3	36
6647305736	161687312	01/23/2018 03:11:56 PM	01/23/2018 03:28:09 PM	44	2	2	2	3	2	Schilddrüse	2		60	60	4	3	4	2	2	3	3	3	21	0									5	4	6	1	6	5,25	21,875	5	4	5	5	3	6	4	6	3	41
6639077272	161687312	01/18/2018 08:50:34 PM	01/18/2018 09:39:06 PM	44	2	3	1	5	1		2		60	60	3	4	3	4	4	3	3	3	23	0									4	4	4	2	5	4,25	17,7083333333333	4	4	5	3	6	5	5	5	4	41
6647349643	161687312	01/23/2018 03:28:57 PM	01/23/2018 03:43:32 PM	44	2	1	2	3	1		2		0	0	6	1	6	6	6	6	6	6	42	0									4	4	4	1	6	4,5	18,75	6	5	6	6	4	6	4	6	6	49
6632882648	161687312	01/16/2018 12:06:53 PM	01/16/2018 12:19:54 PM	44	2	4	2	6	2		2		80	70	2	4	3	1	3	5	2	2	18	0									4	3	4	2	5	4	16,6666666666667	6	5	6	5	6	6	6	6	5	51
6633073559	161687312	01/16/2018 02:06:58 PM	01/16/2018 02:25:41 PM	44	2	1	2	6	2		2		30	30	4	3	4	2	3	4	4	4	25	0									6	6	6	1	6	6	25	6	6	6	6	6	6	6	6	6	54
6647352801	161687312	01/23/2018 03:30:02 PM	01/23/2018 03:55:56 PM	44	2	2	2	6	2	Asthma	2		50	50	4	2	5	3	4	5	5	5	31	0									5	5	4	3	4	4,5	18,75	5	4	5	4	4	5	5	5	5	42
6633110475	161687312	01/16/2018 02:24:56 PM	01/16/2018 02:32:37 PM	44	2	2	2	5	2	Diabetes	2		0	100	1	6	1	1	1	3	3	1	11	0									1	6	6	1	6	4,75	19,7916666666667	6	6	6	6	6	6	6	6	6	54
6640358674	161687312	01/19/2018 12:50:39 PM	01/19/2018 01:22:19 PM	44	2	3	2	5	1	Diabetes	1	Zucker Messgerät	30	40	4	2	5	4	4	4	4	4	29	0									5	4	5	5	2	4	16,6666666666667	5	5	6	5	4	6	6	6	5	48
6647376563	161687312	01/23/2018 03:40:04 PM	01/23/2018 03:49:10 PM	44	2	3	1	5	2	Migräne	2		30	60	2	5	2	1	1	4	2	2	14	0									3	2	1	4	3	2,25	9,375	6	6	6	6	5	6	5	6	4	50
6647345677	161687312	01/23/2018 03:27:55 PM	01/23/2018 03:48:12 PM	44	2	2	1	5	2	hypothyreose	2		50	50	5	1	6	6	6	6	6	6	41	0									6	5	6	1	6	5,75	23,9583333333333	6	6	3	6	6	5	6	6	6	50
6646833479	161687312	01/23/2018 10:26:30 AM	01/23/2018 10:32:08 AM	44	2	3	2	2	1		2		50	60	4	5	2		5	3	4	4	22	1	3	3	4	4	3	3	4	4	3	5	3	4	3	3,5	14,5833333333333	4	5	5		3	4	4	3	3
6646801645	161687312	01/23/2018 10:03:49 AM	01/23/2018 10:14:21 AM	44	2	3	2	5	2	Diabetes 2	2		60	70	2	4	3	2	2	2	2	2	15	0									3	1	2	4	3	2,25	9,375	5	5	5	5	5	5	5	5	5	45
6647331826	161687312	01/23/2018 03:22:31 PM	01/23/2018 03:39:06 PM	45	2	1	2	4	2		2		0	20	6	1	6	5	5	6	5	5	38	0									5	3	4	2	5	4,25	17,7083333333333	6	4	6	6	6	6	6	6	5	51
6626791059	161687312	01/12/2018 04:13:48 PM	01/12/2018 04:20:16 PM	45	2	1	2	5	2		2		40	40	5	4	3	5	4	4	4	4	29	0									1	5	5	4	3	3,5	14,5833333333333	4	5	5	5	5	5		5	5
6632982848	161687312	01/16/2018 01:15:48 PM	01/16/2018 02:10:55 PM	45	2	1	2	5	2		2		20	40	5	2	5	5	4	4	4	4	31	0									6	5	6	1	6	5,75	23,9583333333333	6	5	6	4	5	5	2	6	5	44
6626602140	161687312	01/12/2018 02:51:55 PM	01/12/2018 03:05:50 PM	45	2	2	1	5	1	Bluthochdruck, Migräne	1	Blutdruckmessgerät	70	80	3	5	2	2	2	2	3	1	15	0									4	2	3	3	4	3,25	13,5416666666667	6	4	5	4	5	4	4	5	3	40
6633073494	161687312	01/16/2018 02:06:49 PM	01/16/2018 02:26:18 PM	45	2	3	1	3	2	Asthma	2		70	70	3	5	2	2	2	2	2	2	15	0									4	4	4	2	5	4,25	17,7083333333333	6	4	6	6	5	6	5	5	6	49
6647327798	161687312	01/23/2018 03:16:54 PM	01/23/2018 05:21:39 PM	45	2	3	1	5	2	Polyarthrose, Hashimoto	2		30	80	3	2	5	2	3	3	3	3	22	0									4	4	4	1	6	4,5	18,75	6	4	6	6	6	6	5	6	5	50
6626641013	161687312	01/12/2018 03:10:26 PM	01/12/2018 03:24:04 PM	45	2	2	2	5	2		2		50	50	4	5	2	3	3	4	3	3	22	0									4	3	4	3	4	3,75	15,625	4	3	4	4	4	4	4	4	4	35
6626577574	161687312	01/12/2018 02:35:11 PM	01/12/2018 02:45:51 PM	45	2	1	2	2	1	diabetes	1	blutzuckermessgeräte	70	60	6	5	2	4	4	4	4	4	28	1	6	5	4	4	4	4	4	4	6	5	5	5	2	4,5	18,75	4	5	5	4	4	5	6	4	4	41
6646832535	161687312	01/23/2018 10:25:56 AM	01/23/2018 10:30:52 AM	45	2	3	2	2	2		2		60	40	2	3	4	1	3	2	3	2	17	1	2	3	2	3	3	2	2	3	2	3	4	3	4	3,25	13,5416666666667	3	2	2	4	2	3	3	2	1	22
6646825999	161687312	01/23/2018 10:20:56 AM	01/23/2018 10:25:39 AM	45	2	3	2	3	2		2		50	60	2	3	4	2	3	3	3	5	22	1	2	2	3	3	3	3	2	2	2	5	3	4	3	3,25	13,5416666666667	3	3	4	2	4	3	3	3	3	28
6633362183	161687312	01/16/2018 02:20:48 PM	01/16/2018 05:57:02 PM	46	2	3	2	6	1		1	Blutdruckmessgerät	60	60	4			3	3	3	3	3	19	0									4	4	4	4	3	3,75	15,625	5	5	4	3	4	4	5	4	5	39
6626565545	161687312	01/12/2018 02:32:58 PM	01/12/2018 02:45:41 PM	46	2	1	1	4	2		2		40		5	3	4	3	4	6	3	4	29	0									5	5	4	2	5	4,75	19,7916666666667	4	5	6	5	6	6	6	6	6	50
6626569080	161687312	01/12/2018 02:34:40 PM	01/12/2018 02:46:07 PM	46	2	1	1	2	2		2		50	70	5	4	3	4	4	5	5	5	31	0									4	4	5	4	3	4	16,6666666666667	4	6	4	4	6	6	6	5	5	46
6626685430	161687312	01/12/2018 03:29:52 PM	01/12/2018 03:48:22 PM	46	2	1	1	4	2		2		40	30	6	1	6	5	6	6	6	6	41	0									5	5	6	1	6	5,5	22,9166666666667	4	4	6	6	4	6	6	5	6	47
6646798986	161687312	01/23/2018 10:02:19 AM	01/23/2018 10:10:08 AM	46	2	3	2	5	2	archillodynie	2		70	70	1	4	3	1	1	3	1	1	11	0									6	6	6	1	6	6	25	6	6	6	6	6	6	6	6	6	54
6626521692	161687312	01/12/2018 02:08:10 PM	01/12/2018 02:49:17 PM	46	2	3	2	6	1	Nierenerkrankung	1	Blutdruckmessgerät	70	70	2	3	4	1	2	2	2	2	15	0									5	4	4	2	5	4,5	18,75	6	4	5	4	4	5	5	6	5	44
6632910412	161687312	01/16/2018 12:27:01 PM	01/16/2018 12:38:39 PM	46	2	3	2	5	1	Depressionen, Angst-,Panikattacken, Fibromylagie	1	Omron	50	60	1	4	3	1	2	4	4	1	16	0									5	4	4	1	6	4,75	19,7916666666667	6	6	6	6	6	6	6	5	5	52
6634250361	161687312	01/16/2018 09:53:40 PM	01/16/2018 10:04:40 PM	46	2	3	2	5	2	n/a	2		60	80	2	3	4	1	1	4	3	2	17	0									6	6	5	1	6	5,75	23,9583333333333	6	4	4	4	1		6	5	5
6633021516	161687312	01/16/2018 01:38:59 PM	01/16/2018 01:49:04 PM	46	2	3	2	5	2	Hämophilie A, Hypertonie, Angst, Depressionen, Psorias	1	weiß nicht	50	70	3	3	4	4	3	3	3	3	23	1	6	3	6	5	5	5	5	4	3	1	2	2	5	2,75	11,4583333333333	6	4	6	6	6	5	6	4	6	49
6646831523	161687312	01/23/2018 10:25:00 AM	01/23/2018 10:36:14 AM	46	2	3	2	5	2		1		40	80	3	5	2	1	1	4	1	1	13	1	6	1	5	3	6	6	3	4	5	5	5	3	4	4,75	19,7916666666667	6	6	6	6	6	6	6	6	6	54
6626679596	161687312	01/12/2018 03:27:23 PM	01/12/2018 03:34:39 PM	47	2	1	1	5	2		1		30	30	5	2	5	5	5	5	5	5	35	0									5	3	5	1	6	4,75	19,7916666666667	5	1	5	1	1	3	1	5	5	27
6626651114	161687312	01/12/2018 03:14:39 PM	01/12/2018 03:28:42 PM	47	2	1	1	6	2	schizophrenie	1	blutdruckmessgerät	50	40	6	1	6	6	6	6	6	6	42	0									6	6	6	1	6	6	25	6	6	6	6	6	6	6	6	6	54
6632979878	161687312	01/16/2018 01:14:01 PM	01/16/2018 01:27:40 PM	47	2	2	1	4	2	Asthma, Divertikulitis	2		20	50	4	3	4	4	4	4	3	3	26	0									6	6	6	1	6	6	25	6	5	6	5	6	6	6	6	4	50
6633426447	161687312	01/16/2018 04:32:45 PM	01/16/2018 04:59:44 PM	48	2	3	2	6	2	astham copd	1	blutdruckmessgerät	40	60	3	4	3	3	3	3	3	3	21	0									6	6	6	1	6	6	25	5	3	6	4	3	4	4	4	4	37
6633014013	161687312	01/16/2018 01:34:48 PM	01/16/2018 01:39:45 PM	48	2	1	2	5	2		2		50	50	4	4	3	4	4	4	4	4	27	0									4	4	4	4	3	3,75	15,625	3	3	3	5	3	3	3	3	1	27
6626789303	161687312	01/12/2018 04:13:13 PM	01/12/2018 04:17:57 PM	48	2	1	2	4	2		1		40	40	4	2	5	4	4	5	4	4	30	0									5	5	4	4	3	4,25	17,7083333333333	5	5	5	5	4	4	5	5	5	43
6633007251	161687312	01/16/2018 01:30:08 PM	01/16/2018 03:27:18 PM	48	2	2	1	4	1		1		0	50	3	4	3	3	3	3	3	3	21	0									3	3	3	3	4	3,25	13,5416666666667	4	3	6	2	4	6	3	5	4	37
6633134745	161687312	01/16/2018 02:36:25 PM	01/16/2018 03:04:01 PM	48	2	1	2	5	1		2		30	40	3	5	2	6	4	4	3	3	25	0									4	3	3	3	4	3,5	14,5833333333333	2	3	6	6	6	6	1	6	6	42
6633008426	161687312	01/16/2018 01:31:27 PM	01/16/2018 02:13:56 PM	48	2	1	2	6	2		2		20	30	3	4	3	3	3	4	3	3	22	0									6	5	4	1	6	5,25	21,875	5	5	6	4	4	3	6	4	6	43
6647302591	161687312	01/23/2018 03:10:31 PM	01/23/2018 03:25:56 PM	48	2	3	1	2	2	Asthma.und andere sachen	2		80	80	2	2	5	2	2	2	2	2	17	0									4	4	4	4	3	3,75	15,625	4	4	4	4	4	4	4	4	4	36
6626612085	161687312	01/12/2018 02:56:36 PM	01/12/2018 03:21:30 PM	48	2	3	1	5	1	depression	2		40	40	3	5	2	1	1	3	1	1	12	0									3	3	3	3	4	3,25	13,5416666666667	6	6	6	6	6	6	6	6	6	54
6640995246	161687312	01/19/2018 05:53:14 PM	01/19/2018 06:10:00 PM	48	2	3	2	3	2	MS	1	Unterarmstütze	30	70	5	5	2	2	2	4	4	1	20	0									5	5	5	1	6	5,25	21,875	6	6	5	6	1	6	4	6	6	46
6626627872	161687312	01/12/2018 03:04:20 PM	01/12/2018 03:17:59 PM	48	2	2	2	4	2	Blutdruck	1	Blutdruckmessgerät	40	70	3	4	3	1	2	3	3	3	18	0									5	4	6	1	6	5,25	21,875	6	3	5	2	4	6	3	6	4	39
6646805981	161687312	01/23/2018 10:06:33 AM	01/23/2018 10:40:53 AM	49	2	3	1	5	1	Reitmagen	2		0	50	4	3	4	5	6	2	3	4	28	0									4	2	2	2	5	3,25	13,5416666666667	6	6	6	6	6	6	6	5	6	53
6646826923	161687312	01/23/2018 10:21:39 AM	01/23/2018 10:33:55 AM	49	2	3	2	2	1	Keine Angabe	1	N.Z.	50	50	2	5	2	2	3	4	3	3	19	0									6	4	4	1	6	5	20,8333333333333	5	5	6	5	5	5	5	5	6	47
6632885533	161687312	01/16/2018 12:09:25 PM	01/16/2018 12:22:33 PM	49	2	3	1	2	1	Inkontinenz	2		50	50	4	3	4	6	6	6	3	4	33	0									3	4	4	1	6	4,25	17,7083333333333	6	1	6	4	4	4	4	5	6	40
6646820382	161687312	01/23/2018 10:16:33 AM	01/23/2018 10:44:31 AM	49	2	3	2	4	1	diabetes, bluthochdruck,LWS, adipositas	1	zuckermessgerät	40	70	2	4	3	2	2	4	3	3	19	0									4	2	4	2	5	3,75	15,625	6	5	5	3	3	5	3	5	4	39
6632967435	161687312	01/16/2018 01:06:06 PM	01/16/2018 01:27:47 PM	49	2	2	1	3	2	Magenschleimhautentzündung	1	Blutdruckmessgerät	30	60	4	3	4	4	4	5	3	3	27	0									4	1	4	1	6	3,75	15,625	6	6	6	4	6	5	5	5	4	47
6647314510	161687312	01/23/2018 03:15:30 PM	01/23/2018 03:28:25 PM	49	2	2	2	5	1	chronische pankreatitis	2		60	80	5	2	5	3	4	6	4	4	31	0									6	6	6	1	6	6	25	5	4	6	2	5	6	5	6	3	42
6632883548	161687312	01/16/2018 12:07:41 PM	01/16/2018 12:24:34 PM	49	2	3	1	5	2	Asthma , Migräne , Bandscheibenvorfall , Bluthochdruck	1	Blutdruckmessgerät	50	60	3	4	3	1	3	4	2	2	18	1	5	6	5	4	2	6	4	4	4	6	6	1	6	5,5	22,9166666666667	6	6	6	6	5	6	5	6	5	51
6646836624	161687312	01/23/2018 10:28:54 AM	01/23/2018 10:43:05 AM	49	2	3	2	4	2	neurologisch	2		30	90	2	5	2	1	3	4	2	1	15	0									5	5	5	2	5	5	20,8333333333333	6	5	5	6	5	5	2	3	2	39
6626714023	161687312	01/12/2018 03:41:22 PM	01/12/2018 03:48:06 PM	50	2	1	2	6	2		1		10	10	5	6	1	6	5	5	5	5	32	0									3	4	4	4	3	3,5	14,5833333333333	4	4	4	5	3	5	5	4	4	38
6632887475	161687312	01/16/2018 12:10:46 PM	01/16/2018 12:19:42 PM	50	2	1	2	6	1		1	Blutdruckmessgerät	60	60	4	3	4	1	4	4	4	4	25	0									5	5	5	3	4	4,75	19,7916666666667	5	5	5	5	5	5	5	5	5	45
6632921663	161687312	01/16/2018 12:34:42 PM	01/16/2018 01:18:59 PM	50	2	1	1	5	1		1	normales Blutdruckmessgerät	40	60	4	3	4	3	4	3	4	2	24	0									5	5	6	1	6	5,5	22,9166666666667	6	5	6	5	6	6	3	6	6	49
6632925041	161687312	01/16/2018 12:36:58 PM	01/16/2018 01:02:20 PM	50	2	2	1	5	2		1		50	60	4	4	3	2	3	4	2	3	21	0									5	5	5	1	6	5,25	21,875	6	5	4	4	5	6	3	5	4	42
6640242492	161687312	01/19/2018 11:25:38 AM	01/19/2018 11:33:09 AM	50	2	3	2	2	2	Schlafapnoe	2		50	50	2	4	3	2	2	3	1	1	14	0									6	4	5	1	6	5,25	21,875	1	1	1	1	1	1	1	1	1	9
6647302298	161687312	01/23/2018 03:10:32 PM	01/23/2018 03:21:47 PM	50	2	3	2	3	2	Bluthochdruck , Angstzustände	1	Blutdruckmessgerät	70	70	3	4	3	2	2	4	3	2	19	0									4	4	4	1	6	4,5	18,75	5	5	6	6	4	5	4	5	5	45
6640743453	161687312	01/19/2018 04:14:34 PM	01/19/2018 04:27:43 PM	50	2	3	2	5	1	Bluthochdruck	1	Blutdruckmessgerät	50	60	1	6	1	1	1	1	1	1	7	0									4	3	4	1	6	4,25	17,7083333333333	6	5	6	3	4	6	5	5	4	44
6632887012	161687312	01/16/2018 12:10:22 PM	01/16/2018 12:23:39 PM	50	2	2	2	5	2	Arthrose	2		40	60	4	3	4	3	4	4	4	4	27	0									4	4	4	3	4	4	16,6666666666667	5	6	6	6	4	5	5	5	5	47
6646819535	161687312	01/23/2018 10:16:05 AM	01/23/2018 10:35:42 AM	50	2	3	1	3	2	Fibromyalgie	2		50	70	2	6	1	2	1	5	1	1	13	0									1	1	1	5	2	1,25	5,20833333333333	6	6	6	6	6	6	6	6	6	54
6647305066	161687312	01/23/2018 03:11:35 PM	01/23/2018 03:54:04 PM	50	2	2	1	5	2	Morbus Crohn	1	Blutdruckmessgerät	40	60	3	4	3	2	2	5	3	3	21	0									6	6	6	1	6	6	25	6	6	6	4	6	6	6	6	6	52
6646813072	161687312	01/23/2018 10:11:22 AM	01/23/2018 10:29:00 AM	50	2	3	1	3	2	Multiple Sklerose	1		70	70	1	6	1	1	2	1	2	2	10	1	6	3	5	5	4	5	4	1	4	4	4	1	6	4,5	18,75	6	6	5	5	5	5	1	5	6	44
6646883404	161687312	01/23/2018 11:03:24 AM	01/23/2018 11:11:44 AM	50	2	3	1	5	1	Viele	2		50	90	2	5	2	1	4	3	5	1	18	0									3	3	3	3	4	3,25	13,5416666666667	5	5	5	5	5	3	5	4	5	42
6633145364	161687312	01/16/2018 02:41:35 PM	01/16/2018 03:00:42 PM	51	2	1	2	6	2		2		50	50	5	2	5	4	4	6	6	4	34	0									6	6	6	1	6	6	25	6	6	6	6	5	6	6	6	6	53
6647335221	161687312	01/23/2018 03:23:13 PM	01/23/2018 03:38:11 PM	51	2	1	2	5	1		2		50	50	4	2	5	4	4	4	4	4	29	0									4	4	4	2	5	4,25	17,7083333333333	4	3	4	3	4	4	4	4	4	34
6632948965	161687312	01/16/2018 12:20:37 PM	01/16/2018 01:05:08 PM	51	2	1	2	6	1		1	Blutdruckmessung, Waage, Fitnessuhr	0	30	6	1	6	5	5	6	6	5	39	0									6	6	6	1	6	6	25	5	5	6	2	6	6	5	4	5	44
6646828720	161687312	01/23/2018 10:22:53 AM	01/23/2018 11:15:24 AM	51	2	3	2	5	2	rücken	2		0	70	4	4	3	6	5	4	4	4	30	0									6	6	6	2	5	5,75	23,9583333333333	6	6	6	6	5	5	6	6	6	52
6640269533	161687312	01/19/2018 11:46:21 AM	01/19/2018 12:09:26 PM	51	2	3	2	5	2	Rheuma Bandscheibenvorfall	2		100	100	1	5	2	1	2	2	2	2	12	0									5	5	5	2	5	5	20,8333333333333	5	4	5	4	2	5	5	5	6	41
6632919794	161687312	01/16/2018 12:24:11 PM	01/16/2018 01:08:36 PM	51	2	3	1	4	2	Nervenentzündung	2		40	60	3	4	3	2	4	4	3	4	23	0									6	6	5	1	6	5,75	23,9583333333333	6	5	6	5	5	5	5	5	6	48
6646804346	161687312	01/23/2018 10:05:16 AM	01/23/2018 10:29:44 AM	51	2	3	1	5	2	Morbus ossler	2		30	70	3	5	2	5	3	4	3	2	22	0									5	5	5	1	6	5,25	21,875	6	2	6	5	3	6	5	3	6	42
6646816449	161687312	01/23/2018 10:13:46 AM	01/23/2018 11:17:57 AM	51	2	4	1	5	1	rheumatoide Arthritis, Diabethes, Gicht, Arthrose, Herzinsuffizienz, Niereninsuffizienz, Hemiparese linke Körperhälfte, chrinische Schmerzen,chronische Depression	1	Blutdruckmessgerät und Blutzuckermessgerät	80	90	1	6	1	2	2	2	1	1	10	1	6	1	5	5	6	6	3	1	1	2	2	5	2	1,75	7,29166666666667	6	6	6	6	6	6	4	6	6	52
6635777278	161687312	01/17/2018 02:59:31 PM	01/17/2018 03:52:36 PM	51	2	3	1	5	1	fibromyalgie, polyarthrose, asthma, bipolar typ2, borderline	2		100	100	1	5	2	3	2	2	2	2	14	0									6	4	6	1	6	5,5	22,9166666666667	6	4	6	5	6	6	6	6	1	46
6634223219	161687312	01/16/2018 09:42:13 PM	01/16/2018 09:51:44 PM	52	2	3	2	4	1		2		50	50	3	3	4	3	3	4	3	3	23	0									4	4	4	2	5	4,25	17,7083333333333	4	4	4	4	3	4	4	4	4	35
6632885503	161687312	01/16/2018 12:08:55 PM	01/16/2018 12:20:49 PM	52	2	1	1	3	2		1	Blutdruckmessgerät	60	60	3	4	3	2	3	4	4	3	22	0									4	3	4	2	5	4	16,6666666666667	6	5	6	6	4	5	5	6	5	48
6632883310	161687312	01/16/2018 12:07:18 PM	01/16/2018 12:27:18 PM	52	2	1	2	4	1		2		0	0	6	1	6	6	6	6	6	6	42	0									6	6	6	1	6	6	25	6	6	6	6	6	6	6	6	6	54
6632932518	161687312	01/16/2018 12:42:12 PM	01/16/2018 01:21:04 PM	52	2	3	2	5	1	arthose hirnthumor	2		40	80	1	5	2	5	1	3	1	1	14	0									4	3	4	1	6	4,25	17,7083333333333	4	4	6	3	5	6	5	5	5	43
6632882348	161687312	01/16/2018 12:07:01 PM	01/16/2018 12:25:44 PM	52	2	3	1	2	2	arthrose im knie	2		40	60	4	5	2	6	5	6	4	5	32	0									5	4	5	3	4	4,5	18,75	6	6	6	6	5	4	4	5	6	48
6633082623	161687312	01/16/2018 02:11:23 PM	01/16/2018 02:25:23 PM	52	2	2	1	5	2	Bluthochdruck	1	Blutdruckmessgerät	20	40	2	5	2	4	3	3	3	3	20	0									3	3	3	4	3	3	12,5	6	5	5	5	4	5	5	5	5	45
6646812684	161687312	01/23/2018 10:10:38 AM	01/23/2018 10:35:16 AM	52	2	3	1	1	2	Bandscheibe	1	Blutdruckmessgerät	90	90	3	4	3	2	2	5	5	4	24	0									2	2	2	2	5	2,75	11,4583333333333	6	6	6	6	6	6	5	5	6	52
6632890647	161687312	01/16/2018 12:13:07 PM	01/16/2018 12:31:17 PM	52	2	2	1	4	2	Depression	1	Blutdruckmessgerät	0	0	4	3	4	4	3	3	3	2	23	0									2	1	1	5	2	1,5	6,25	6	5	6	3	3	6	6	6	5	46
6647309584	161687312	01/23/2018 03:12:32 PM	01/23/2018 03:24:50 PM	52	2	3	2	5	1	pankreatitis	2		10	60	3	4	3	3	3	4	3	3	22	0									6	6	6	1	6	6	25	6	5	6	5	4	6	4	5	3	44
6641019638	161687312	01/19/2018 06:02:37 PM	01/19/2018 06:36:17 PM	52	2	3	1	4	1	inkompletter querscchnittslähmung	2		30	60	4	2	5	3	4	6	6	3	31	1	4	2	4	6	4	6	6	2	3	4	4	2	5	4	16,6666666666667	4	4	6	4	5	6	6	6	6	47
6632910718	161687312	01/16/2018 12:26:56 PM	01/16/2018 12:44:36 PM	52	2	2	1	6	2	Epilepsie	1	Blutdruckmessgerät	40	40	4	3	4	3	3	4	4	3	25	0									5	4	4	2	5	4,5	18,75	6	4	6	6	6	6	6	5	4	49
6632993624	161687312	01/16/2018 01:22:26 PM	01/16/2018 01:36:29 PM	53	2	1	1	5	2		2		30	20	6	1	6	5	5	5	5	5	37	0									5	4	5	1	6	5	20,8333333333333	4	4	6	5	5	6	4	6	6	46
6632889944	161687312	01/16/2018 12:12:41 PM	01/16/2018 12:20:45 PM	53	2	1	1	5	2		1	Blutdruckmessgerät	40	40	5	1	6	4	5	5	4	4	33	0									4	4	5	2	5	4,5	18,75	5	5	5	4	4	5	4	6	6	44
6632902679	161687312	01/16/2018 12:21:54 PM	01/16/2018 12:39:04 PM	53	2	1	2	3	1		2		20	20	6	1	6	6	6	6	6	6	42	0									4	4	4	1	6	4,5	18,75	4	5	6	3	6	6	3	5	6	44
6633174739	161687312	01/16/2018 02:55:05 PM	01/16/2018 03:05:43 PM	53	2	1	2	4	2		1	Blutdruckmessgerät	40	40	4	3	4	4	4	5	4	4	29	0									6	6	6	1	6	6	25	5	5	6	5	4	5	5	4	4	43
6632952122	161687312	01/16/2018 12:52:41 PM	01/16/2018 01:07:01 PM	53	2	1	1	5	1		1		40	40	5	1	6	6	5	6	5	5	38	0									6	6	6	1	6	6	25	6	4	6	5	3	5	6	6	5	46
6640487593	161687312	01/19/2018 02:18:29 PM	01/19/2018 02:23:16 PM	53	2	3	2	5	2	Athrose	2		30	70	4	2	5	4	4	5	6	4	32	0									5	5	5	1	6	5,25	21,875	6	4	5	5	4	4	3	5	6	42
6647302453	161687312	01/23/2018 03:10:11 PM	01/23/2018 03:16:54 PM	53	2	2	1	5	1	Psoriaris	2		70	70	2	4	3	2	2	4	3	3	19	0									4	4	4	3	4	4	16,6666666666667	6	4	6	4	6	6	4	4	6	46
6646828021	161687312	01/23/2018 10:21:10 AM	01/23/2018 10:39:12 AM	53	2	3	2	5	2	Herz-Kreislauf-Erkrankung, Depression	1	Blutdruck messen	30	70	3	2	5	2	2	2	2	1	17	0									5	4	4	1	6	4,75	19,7916666666667	4	3	6	5	4	5	4	5	3	39
6646837942	161687312	01/23/2018 10:29:28 AM	01/23/2018 10:45:37 AM	53	2	3	2	5	2	Bronchits,	1	Inhaliergerät	80	80	2	4	3	2	2	3	2	1	15	0									4	3	6	2	5	4,5	18,75	6	6	6	6	5	6	6	6	4	51
6646794317	161687312	01/23/2018 09:58:53 AM	01/23/2018 10:13:41 AM	53	2	3	2	4	2	Wirbelsäulenschnerzen	1	Blutdruck, Tens	90	90	1	6	1	1	1	4	2	1	11	0									4	4	4	2	5	4,25	17,7083333333333	5	5	5	6	4	5	5	5	5	45
6633099353	161687312	01/16/2018 02:19:30 PM	01/16/2018 02:40:02 PM	53	2	2	1	4		Bluthochdruck	1	blutdruckmessgerät	60	60	3	2	5	3	3	4	4	4	26	0									5	4	4	2	5	4,5	18,75	6	3	6	5	5	4	5	5	5	44
6632886900	161687312	01/16/2018 12:10:17 PM	01/16/2018 12:24:51 PM	53	2	3	1	3	1	Gonarthrose, hoher Blutdruck	1		100	100	1	5	2	1	1	1	1	1	8	0									6	6	6	1	6	6	25	6	6	6	6	6	6	6	6	6	54
6646817464	161687312	01/23/2018 10:14:20 AM	01/23/2018 10:44:28 AM	53	2	4	2	4	2	Diabetis	1	Blutdruckmeßgerät, Rollator	50	80	2	2	5	1	3	5	2	3	21	1	6	6	6	6	5	6	4	4	4	6	5	1	6	5,25	21,875	6	6	5	6	6	6	5	5	6	51
6641228342	161687312	01/19/2018 07:32:06 PM	01/19/2018 07:57:29 PM	53	2	3	2	2	2	Diabetes,Reuma,Antipositas,zwei Herzinfakte,Schlafabnoi	1	Atemgerät ,Zuckermessung	80	80	2	5	2	2	1	4	2	2	15	0									5	2	2	3	4	3,25	13,5416666666667	6	6	6	5	6	6	4	6	6	51
6632975767	161687312	01/16/2018 01:11:24 PM	01/16/2018 01:19:28 PM	54	2	2	1	4	2	Bronchitis	2		50	50	4	3	4	2	3	4	4	3	24	0									4	4	3	3	4	3,75	15,625	5	4	6	5	4	6	5	6	5	46
6647348703	161687312	01/23/2018 03:18:15 PM	01/23/2018 03:37:25 PM	54	2	1	2	5	1		2		80	20	5	5	2	5	5	5	5	5	32	0									4	4	4	4	3	3,75	15,625	4	4	4	4	4	4	4	4	4	36
6646825508	161687312	01/23/2018 10:20:19 AM	01/23/2018 10:25:53 AM	54	2	4	2	3	1		2		60	20	1	3	4	3	2	2	2	2	16	0									1	1	2	1	6	2,5	10,4166666666667	2	2	2	2	2	2	2	2	2	18
6632892099	161687312	01/16/2018 12:14:12 PM	01/16/2018 12:36:33 PM	54	2	1	2	2	2		2		30	20	5	1	6	4	5	5	5	5	35	0									5	4	4	1	6	4,75	19,7916666666667	4	3	4	5	4	4	4	4	5	37
6647336439	161687312	01/23/2018 03:23:40 PM	01/23/2018 04:04:33 PM	54	2	1	2	2	2		1	Blutdruckmessgerät	60	60	3	4	3	2	3	3	3	3	20	0									3	3	3	4	3	3	12,5	6	6	6	6	6	6	4	6	6	52
6632987012	161687312	01/16/2018 01:18:29 PM	01/16/2018 01:30:42 PM	54	2	1	1	5	2		2		40	50	4	3	4	2	4	4	4	4	26	0									3	3	4	3	4	3,5	14,5833333333333	6	6	6	6	6	6	6	6	5	53
6632936822	161687312	01/16/2018 12:45:32 PM	01/16/2018 01:28:03 PM	54	2	2	1	5	2	Bluthochdruck, Bandscheibe	1	Blutdruckmessgerät	40	50	3	3	4	3	3	3	3	3	22	0									4	3	4	2	5	4	16,6666666666667	6	4	6	6	4	5	5	6	6	48
6633144720	161687312	01/16/2018 02:41:10 PM	01/16/2018 02:56:51 PM	54	2	2	1	2	2	Rheuma spontiliartrohse	2		80	80	2	5	2	2	2	3	2	1	14	0									4	4	4	1	6	4,5	18,75	6	4	5	2	5	5	4	5	3	39
6642464008	161687312	01/20/2018 03:36:41 PM	01/20/2018 04:25:34 PM	54	2	3	2	4	1	Depression, Rheuma, RLS	2		10	90	2	5	2	2	3	4	2	2	17	0									4	3	3	2	5	3,75	15,625	5	4	6	1	4	5	5	6	6	42
6633064858	161687312	01/16/2018 02:02:14 PM	01/16/2018 02:29:37 PM	54	2	3	2	2	2	Rücken, Herz	1	Visomat	70	70	3	4	3	2	3	4	3	3	21	0									4	4	4	3	4	4	16,6666666666667	5	5	6	5	4	4	5	4	5	43
6647329137	161687312	01/23/2018 03:21:27 PM	01/23/2018 03:31:48 PM	54	2	3	2	6	1	CFS	2		80	100	1	6	1	1	1	1	1	1	7	0									2	1	1	3	4	2	8,33333333333333	5	4	6	1	4	4	5	5	6	40
6632902715	161687312	01/16/2018 12:21:54 PM	01/16/2018 12:34:39 PM	54	2	2	2	3	2	Rheuma	1	Blutdruckmeßgerät	60	60	3	3	4	2	2	3	3	3	20	1	4	4	4	4	4	5	4	3	3	3	3	3	4	3,25	13,5416666666667	5	5	5	5	5	4	4	5	5	43
6632947707	161687312	01/16/2018 12:53:12 PM	01/16/2018 01:15:25 PM	54	2	1	1	5	2	Arthrose	2		50	70	4	3	4	4	4	6	5	4	31	0									2	2	2	4	3	2,25	9,375	5	5	5	6	5	4	4	4	5	43
6646799561	161687312	01/23/2018 10:02:28 AM	01/23/2018 10:11:56 AM	54	2	3	2	4	2	copd	1	somnia2	80	80	3	3	4	3	3	3	3		19	0									4	4	4	2	5	4,25	17,7083333333333	4	4	4	4	4	4	4	4	5	37
6649976750	161687312	01/24/2018 04:19:29 PM	01/24/2018 04:31:15 PM	54	2	2	1	3	2	Depression	2		40	80	2	6	1	4	1	2	2	3	15	0									1	4	4	2	5	3,5	14,5833333333333	4	3	6	5	5	5	4	6	6	44
6646925661	161687312	01/23/2018 11:35:02 AM	01/23/2018 12:03:34 PM	54	2	3	1	5	2	Bourn out,colitis;resslegs leggs	2		80	90	2	1	6	3	2	4	3	3	23	0									4	3	4	3	4	3,75	15,625	6	4	6	6	5	5	6	6	6	50
6647318999	161687312	01/23/2018 03:17:10 PM	01/23/2018 03:42:11 PM	55	2	1	2	5	1		2		50	30	4	2	5	2	3	2	2	3	21	0									4	4	4	2	5	4,25	17,7083333333333	5	4	5	5	4	5	5	5	5	43
6632890645	161687312	01/16/2018 12:13:07 PM	01/16/2018 01:35:23 PM	55	2	1	2	3	2		2		30	30	5	1	6	4	4	4	4	4	31	0									4	4	4	2	5	4,25	17,7083333333333	4	4	5	5	2	4	6	4	6	40
6647332437	161687312	01/23/2018 03:22:52 PM	01/23/2018 03:32:00 PM	55	2	1	2	3	2		2		40	40	4	3	4	4	4	4	4	4	28	0									4	4	4	4	3	3,75	15,625	4	3	4	4	4	4	3	4	4	34
6633005795	161687312	01/16/2018 01:29:43 PM	01/16/2018 01:34:54 PM	55	2	2	2	5	2	Rückenschmerzen	1	risal	80	70	5	5	2	5	5	5	5	5	32	0									5	5	5	5	2	4,25	17,7083333333333	6	6	6	6	6	6	6	6	6	54
6632896968	161687312	01/16/2018 12:17:47 PM	01/16/2018 12:30:45 PM	55	2	3	2	5	1	Lungenkrebs,Bluthochdruck,Diabetes	1	Blutzuckermessgerät	50	70	3	5	2	3	3	5	3	3	22	0									5	5	5	2	5	5	20,8333333333333	5	5	5	5	4	5	4	4	5	42
6633158450	161687312	01/16/2018 02:47:44 PM	01/16/2018 02:54:49 PM	55	2	2	1	5	1	copd asthma migraene	2		10	60	4	3	4	4	4	5	4	4	29	0									5	5	5	1	6	5,25	21,875	4	4	5	4	4	4	4	3	5	37
6646800877	161687312	01/23/2018 10:03:16 AM	01/23/2018 10:54:05 AM	55	2	3	1	5	2	Asthma	2		50	50	3	3	4	2	3	4	3	3	22	0									3	2	3	4	3	2,75	11,4583333333333	6	4	6	6	6	4	6	6	6	50
6633155770	161687312	01/16/2018 02:46:15 PM	01/16/2018 03:03:30 PM	55	2	2	2	5	2	Bluthochdruck	2		40	40	5	2	5	4	4	4	3	4	29	0									4	4	4	2	5	4,25	17,7083333333333	5	4	5	6	4	5	4	4	5	42
6632942475	161687312	01/16/2018 12:49:13 PM	01/16/2018 01:24:26 PM	55	2	2	2	5	1	Bluthochdruck, Bronchitis	2		60	60	4	3	4	2	4	5	4	3	26	0									3	3	3	4	3	3	12,5	6	6	6	6	5	5	6	5	6	51
6647303621	161687312	01/23/2018 03:11:06 PM	01/23/2018 03:22:35 PM	55	2	2	1	5	2	Pbs	2		70	70	4	3	4	4	4	4	3	4	27	0									3	3	3	4	3	3	12,5	6	5	6	5	4	5	4	4	5	44
6646795815	161687312	01/23/2018 10:00:08 AM	01/23/2018 10:13:40 AM	55	2	3	2	5	2	schlafapnoe-bluthochdruck	1	blutdruckmessen - schlafgerät	90	90	1	6	1	1	1	1	1	1	7	0									3	3	3	4	3	3	12,5	6	6	6	6	6	6	6	6	6	54
6633299224	161687312	01/16/2018 03:46:35 PM	01/16/2018 04:52:51 PM	55	2	3	2	3	2	copd	2		30	80	3	4	3	3	3	4	3	3	22	0									6	5	4	1	6	5,25	21,875	5	4	6	6	4	5	4	6	6	46
6642251226	161687312	01/20/2018 10:44:58 AM	01/20/2018 11:07:19 AM	55	2	3	2	4	2	MS	2		30	100	3	4	3	3	3	4	3	3	22	1	6	1	6	5	6	6	5	1	4	5	4	2	5	4,5	18,75	6	4	6	4	1	6	5	6	6	44
6646848039	161687312	01/23/2018 10:19:45 AM	01/23/2018 11:02:11 AM	55	2	3	2	3	2	Lymphödeme	1	Omron	60	60	4	3	4	3	3	6	4	3	27	1	6	5	6	5	4	5	1	3	6	6	6	1	6	6	25	6	6	6	5	4	6	6	6	6	51
6646815312	161687312	01/23/2018 10:13:05 AM	01/23/2018 10:18:02 AM	55	2	3	2	3	2		2		60	30	2	2	5	2	2	2	4	2	19	1	2	3	3	3	3	3	4	4	3	3	3	4	3	3	12,5	3	4	3	4	3	3	4	2	4	30
6640287276	161687312	01/19/2018 11:59:58 AM	01/19/2018 12:05:07 PM	56	2	3	2	5	1	depressionen	1	sanitas	40	50	1	5	2	1	1	1	1	1	8	0									5	5	4	3	4	4,5	18,75	1		1	1	1	1	1	1	1
6633035718	161687312	01/16/2018 01:47:01 PM	01/16/2018 01:55:14 PM	56	2	1	2	4	2		2		40	40	5	2	5	4	4	5	4	4	31	0									6	5	5	1	6	5,5	22,9166666666667	4	4	5	6	5	6	5	5	4	44
6632876502	161687312	01/16/2018 12:02:40 PM	01/16/2018 12:12:11 PM	56	2	1	2	6	1		2		50	50	3	3	4	3	3	3	3	3	22	0									4	3	4	2	5	4	16,6666666666667	6	5	6	3	5		5	5	5
6632990253	161687312	01/16/2018 01:20:11 PM	01/16/2018 01:42:39 PM	56	2	1	2	4			2		50	50	4	2	5	3	4	4	3	3	26	0									5	3	4	3	4	4	16,6666666666667	4	4	5	6	6	4	5	5	4	43
6649274034	161687312	01/24/2018 09:27:23 AM	01/24/2018 09:37:27 AM	56	2	1	2	5	2		2		0	0	6	1	6	6	6	6	6	6	42	0									6	6	6	1	6	6	25	6	5	6	6	6	6	6	6	6	53
6646816297	161687312	01/23/2018 10:13:48 AM	01/23/2018 10:22:20 AM	56	2	3	2	5	1	Rückenschmerzen	2		40	80	2	4	3	1	3	6	2	2	19	0									6	6	6	1	6	6	25	6	4	6	6	6	6	6	6	6	52
6649382515	161687312	01/24/2018 10:56:46 AM	01/24/2018 11:07:21 AM	56	2	3	1	5	2	diabetes	1	blutdruck, blutzucker	40	60	4	4	3	3	3	5	4	2	24	0									4	3	3	2	5	3,75	15,625	5	4	5	4	4	3	5	4	5	39
6632936862	161687312	01/16/2018 12:45:31 PM	01/16/2018 01:01:15 PM	56	2	3	2	5	1	coronare Herzkrankheit	1	Boso Medicus	60	70	3	4	3	2	2	4	3	2	19	0									4	3	3	2	5	3,75	15,625	4	5	4	3	1	4	2	4	5	32
6632884525	161687312	01/16/2018 12:08:21 PM	01/16/2018 12:23:22 PM	56	2	2	2	6	2	Diabetes	1	Blutdruckmessgerät	60	60	2	4	3	2	2	3	1	2	15	0									6	5	5	1	6	5,5	22,9166666666667	6	4	6	6	3	5	3	6	5	44
6633047858	161687312	01/16/2018 12:09:11 PM	01/16/2018 02:05:17 PM	56	2	2	2	4	1	Diabetes	1	Zuckermessgerät	20	50	4	1	6	3	4	4	4	3	28	0									6	6	6	1	6	6	25	4	4	6	1	3	6	4	6	4	38
6633159803	161687312	01/16/2018 02:48:08 PM	01/16/2018 03:04:08 PM	56	2	2	2	5	2	Blutdruck	2		30	40	4	2	5	4	4	6	5	4	32	0									5	4	5	1	6	5	20,8333333333333	5	6	5	5	6	6	6	5	4	48
6646815381	161687312	01/23/2018 10:13:03 AM	01/23/2018 10:26:49 AM	56	2	3	2	5	2	chronische Migräne, Fibromyalgie	1	beurer	70	70	3	5	2	1	3	5	4	2	20	0									3	3	3	4	3	3	12,5	6	6	5	6	5	6	6	5	6	51
6632875957	161687312	01/16/2018 12:02:18 PM	01/16/2018 12:15:49 PM	57	2	1	2	5	1		1	blutdruckmessgerät	20	50	6	1	6	5	5	5	5	5	37	0									6	6	6	1	6	6	25	6	6	6	6	6	5	6	6	1	48
6632902089	161687312	01/16/2018 12:21:29 PM	01/16/2018 12:38:52 PM	57	2	1	2	5	2		1	Blutdruckmessgerät	10	10	6	1	6	6	6	6	5	5	40	0									6	6	6	1	6	6	25	4	5	6	5	4	4	5	6	3	42
6632996128	161687312	01/16/2018 01:24:08 PM	01/16/2018 01:32:21 PM	57	2	2	1	5	2	bipolare störung	1	zuckermeßgerät	60	70	3	4	3	3	3	4	3	3	22	0									3	4	4	2	5	4	16,6666666666667	6	5	5	5	4	5	5	4	5	44
6642818870	161687312	01/20/2018 10:31:53 PM	01/20/2018 10:44:42 PM	57	2	3	2	3	2	Schmerzen, KHK	1	Blutdruckmesssgerät	80	70	3	4	3	3	3	4	3	3	22	0									4	4	4	3	4	4	16,6666666666667	5	4	4	6	4	5	5	4	4	41
6632881957	161687312	01/16/2018 12:06:33 PM	01/16/2018 12:29:00 PM	57	2	3	1	5	1	copd,bluthochdruck,lungenemphysem	1	blutdruckmessgerät, inhaationsgerät	90	100	1	6	1	1	1	4	1	1	10	0									4	4	4	2	5	4,25	17,7083333333333	6	5	6	6	6	6	6	5	6	52
6632910357	161687312	01/16/2018 12:26:46 PM	01/16/2018 12:43:07 PM	57	2	3	2	5	2	Schmerzen	2		60	60	1	5	2	1	1	1	1	1	8	0									5	5	5	2	5	5	20,8333333333333	6	5	6	6	6	6	4	6	6	51
6632959715	161687312	01/16/2018 12:40:51 PM	01/16/2018 01:27:29 PM	57	2	2	1	5	1	HWS LWS	1	Blutdruckmessgerät, Blutzuckermessgerät	0	20	4	2	5	5	4	5	4	4	31	0									5	5	5	2	5	5	20,8333333333333	6	5	6	3	6	5	3	6	6	46
6626640130	161687312	01/12/2018 03:09:20 PM	01/12/2018 03:59:43 PM	57	2	3	2	5	2	Morbus Bechterev, essential. Tremor, Rhesless Legs, Hypertonie, hyperaktive Blase, Verdauungsstörung nach Teildarmentfernung	2		80	70	2	5	2	1	1	1	1	1	9	0									4	4	4	2	5	4,25	17,7083333333333	6	6	6	6	2	5	2	5	6	44
6646798119	161687312	01/23/2018 10:01:42 AM	01/23/2018 10:32:48 AM	57	2	3	1	6	1	Diabetes Typ 2,Depressionen, Arthrose,Chr. Sinusitis,Psoriasis,	2		50	100	1	5	2	1	5	4	5	5	23	0									3	1	1	5	2	1,75	7,29166666666667	6	5	6	6	6	6	6	6	6	53
6632969875	161687312	01/16/2018 01:07:40 PM	01/16/2018 01:27:05 PM	57	2	3	1	3	2	multiple sklerose	1	siemens	60	60	3	5	2	1	1	2	2	2	13	0									4	1	3	4	3	2,75	11,4583333333333	6	6	6	6	4	4	6	4	6	48
6632898318	161687312	01/16/2018 12:18:41 PM	01/16/2018 12:32:29 PM	57	2	2	2	6	2	Allergie	1	Blutdruckmessgerät	60	60	3	4	3	2	3	4	3	3	21	0									6	6	6	1	6	6	25	5	5	6	6	6	5	6	6	5	50
6647333322	161687312	01/23/2018 03:22:57 PM	01/23/2018 03:41:10 PM	57	2	4	2	5	2	Muskelatrophie	2		30	80	2	6	1	2	4	4	5	4	22	1	6	1	5	5	6	6	4	5	6	4	4	1	6	5	20,8333333333333	5	5	6	6	6	5	6	5	6	50
6632991668	161687312	01/16/2018 01:21:07 PM	01/16/2018 01:44:48 PM	57	2	4	2	5	2	Frakt. Osteoporose, cortisoninduzierte schmerzhafte PNP, Asthma bronchiale, Hypertonie, Diabetes Typ I, Depression	1	Akku Chek mobile, Techmed	100	100	1	6	1	1	1	1	1	1	7	1	6	2	6	4	5	6	6	3	4	3	4	2	5	4	16,6666666666667	6	6	6	1	3	4	6	4	6	42
6646830684	161687312	01/23/2018 10:24:25 AM	01/23/2018 10:55:14 AM	57	2	3	2	5	2	COPD	1	Blutdruckmessgerät, Zuckermessgerät	60	60	4	4	3	5	4	5	3	3	27	0									5	4	4	2	5	4,5	18,75	6	5	6	6	3	6	4	5	4	45
6632890201	161687312	01/16/2018 12:12:51 PM	01/16/2018 12:27:18 PM	57	2	3	1	5	1	Diabetes,Arthrose,Hypothyreose,Hypertonie	1	Bzmessgerät,Blutdruckmessgerät	20	80	2	5	2	2	2	2	2	2	14	0									3	1	1	2	5	2,5	10,4166666666667	6	6	6	5	6	6	5	6	6	52
6633128260	161687312	01/16/2018 02:33:19 PM	01/16/2018 03:32:37 PM	58	2	1	2	6	2		2		30	50	5	2	5	5	4	5	4	4	32	0									3	4	3	3	4	3,5	14,5833333333333	5	3	5	6	6	5	5	5	3	43
6632977548	161687312	01/16/2018 01:12:26 PM	01/16/2018 01:28:28 PM	58	2	3	1	3	2		2		50	60	3	4	3	2	2	4	2	2	18	0									6	6	6	1	6	6	25	6	6	6	6	4	6	6	6	6	52
6642413032	161687312	01/20/2018 02:38:39 PM	01/20/2018 02:52:02 PM	58	2	3	2	5	1		2		20	60	3	2	5	4	3	4	4	4	27	0									6	6	5	1	6	5,75	23,9583333333333	3	3	4	3	4	6	2	6	6	37
6649271006	161687312	01/24/2018 09:24:34 AM	01/24/2018 09:37:34 AM	58	2	3	2	6	2	restlegs legs .... polyneuropathie .... chronische schmerzen ... hüftprothese	1	blutfruckmessgerät	30	60	6	1	6	6	6	6	6	6	42	0									4	5	4	2	5	4,5	18,75	6	4	2	5	6	5	5	5	6	44
6633143394	161687312	01/16/2018 02:40:21 PM	01/16/2018 03:02:13 PM	58	2	3	1	5	1	depression, migräne	2		50		3	4	3	3	3	4	3	3	22	0									5	3	5	1	6	4,75	19,7916666666667	6	5	6	5	5	5	5	5	6	48
6647316336	161687312	01/23/2018 03:16:24 PM	01/23/2018 03:38:12 PM	58	2	2	2	1	2	COPD	1	Blutdruckmessgerät durch eine Apps auf meine Ipfone	20	40	4	3	4	4	3	2	3	3	23	0									4	4	4	2	5	4,25	17,7083333333333	5	5	4	4	5	4	2	5	4	38
6646812834	161687312	01/23/2018 10:11:15 AM	01/23/2018 10:24:46 AM	58	2	3	2	3	1	BS-Prolaps	1	Blutdruckmessgerät	60	60	1	4	3	2	2	2	2	2	14	0									4	3	3	2	5	3,75	15,625	5	5	6	4	4	4	5	5	6	44
6633319733	161687312	01/16/2018 03:54:48 PM	01/16/2018 04:11:45 PM	58	2	3	2	6	1	Diabetes; Schmerzen	1	Blutdruckmessgerät	80	100	1	4	3	1	2	3	2	1	13	0									5	1	4	1	6	4	16,6666666666667	5	4	5	6	5	6	2	4	6	43
6632938449	161687312	01/16/2018 12:46:43 PM	01/16/2018 01:02:33 PM	58	2	2	1	2	1	psoriasis	1		10	20	4	1	6	4	4	4	5	4	31	0									4	4	4	3	4	4	16,6666666666667	4	4	5	6	5	4	4	5	6	43
6649407328	161687312	01/24/2018 11:14:02 AM	01/24/2018 11:44:14 AM	58	2	2	1	5	1	Diabetes Typ II, Bluthochdruck	1	Blutzuckermessgerät, Blutdruckmessgerät	50	50	5	2	5	6	5	6	5	5	37	0									1	1	1	6	1	1	4,16666666666667	6	6	6	6	6	6	3	6	6	51
6640324937	161687312	01/19/2018 12:29:22 PM	01/19/2018 12:38:34 PM	58	2	4	2	4	1	Glaukom, Chronische Schmerzen Rücken etc.	2		20	80	3	3	4	1	3	4	3	3	21	1	3	3	4	5	5	5	3	5	3	2	3	4	3	2,75	11,4583333333333	5	4	5	2	1	4	3	5	5	34
6633004244	161687312	01/16/2018 01:28:44 PM	01/16/2018 01:52:05 PM	58	2	3	1	5	1	Polyarthritis	1	fürs Handgelenk	60	60	4	4	3	3	5	4	4	4	27	1	6	6	6	6	4	4	5	1	4	5	5	2	5	4,75	19,7916666666667	5	6	5	2	6	6	6	5	2	43
6633081515	161687312	01/16/2018 02:10:57 PM	01/16/2018 02:28:23 PM	59	2	2	1	6	2	Asthma, Zwangsstörung	2		50	80	1	6	1	1	1	3	1	1	9	0									2	1	2	3	4	2,25	9,375	6	4	6	6	6	5	4	6	5	48
6632977878	161687312	01/16/2018 01:12:27 PM	01/16/2018 01:36:22 PM	59	2	2	1	4	2	diabetes mellitus 2	1	blutdruckmessgerät, blutzuckermessgeraet	50	60	5	2	5	5	4	5	5	5	34	0									5	5	5	1	6	5,25	21,875	5	5	6	6	5	6	5	5	6	49
6632932421	161687312	01/16/2018 12:42:22 PM	01/16/2018 01:00:57 PM	59	2	1	2	5	2		2		0	40	5	2	5	5	5	5	5	5	35	0									4	4	4	3	4	4	16,6666666666667	6	6	6	5	6	6	6	6	6	53
6649377437	161687312	01/24/2018 10:52:57 AM	01/24/2018 11:04:03 AM	59	2	1	2	3	2		1	Blutdruck	20	40	5	2	5	4	5	5	5	5	34	0									5	5	5	2	5	5	20,8333333333333	5	5	6	4	4	5	6	6	6	47
6647316678	161687312	01/23/2018 03:16:35 PM	01/23/2018 03:25:52 PM	59	2	1	2	6	1		2		30	50	4	3	4	2	2	2	3	3	20	0									5	4	5	1	6	5	20,8333333333333	4	4	4	3	4	4	4	4	4	35
6647308396	161687312	01/23/2018 03:13:00 PM	01/23/2018 03:26:22 PM	59	2	1	1	3	2		1		50	50	3	4	3	3	3	4	3	3	22	0									5	5	5	1	6	5,25	21,875	5	6	6	6	5	5	5	5	6	49
6632939114	161687312	01/16/2018 12:47:05 PM	01/16/2018 12:57:12 PM	59	2	3	1	5	2		2		50	50	3	3	4	2	3	6	3	3	24	0									4	5	6	1	6	5,25	21,875	6	4	5	4	4	4	4	4	6	41
6633064054	161687312	01/16/2018 02:02:00 PM	01/16/2018 02:13:55 PM	59	2	2	1	5	1	Bluthochdruck	1	braun	50	50	3	4	3	2	3	4	3	3	21	0									4	4	4	1	6	4,5	18,75	5	4	6	5	5	5	6	5	6	47
6632892014	161687312	01/16/2018 12:13:55 PM	01/16/2018 12:34:35 PM	59	2	3	1	6	1	Magen-Darmerkrankung, Rückenbeschwerden	2		20	80	2	4	3	1	1	2	2	1	12	0									5	3	5	1	6	4,75	19,7916666666667	6	6	6	4	6	6	6	6	6	52
6632901790	161687312	01/16/2018 12:21:15 PM	01/16/2018 12:43:38 PM	59	2	3	1	5	2	Bluthochdruck, Taubheit	1	Blutdruckmessgerät, Cochlea Implantat	60	50	3	4	3	1	3	2	3	1	16	0									5	4	4	2	5	4,5	18,75	5	4	5	4	5	6	5	5	4	43
6646799036	161687312	01/23/2018 10:02:05 AM	01/23/2018 10:30:56 AM	59	2	3	2	5	2	Gicht bluthochdruck gelenkschmerzen	2		60	60	2	4	3	2	2	4	2	2	17	0									4	4	4	3	4	4	16,6666666666667	5	4	4	4	3	4	4	4	4	36
6649388143	161687312	01/24/2018 10:59:51 AM	01/24/2018 11:31:03 AM	59	2	3	1	5	2	Artrose	2		70	60	2	5	2	3	2	2	2	2	15	0									4	2	3	4	3	3	12,5	4	4	5	5	5	5	3	5	5	41
6632965312	161687312	01/16/2018 01:04:50 PM	01/16/2018 02:10:02 PM	59	2	2	2	5	2		1	Blutdruckmessgerät	40	70	4	2	5	4	4	6	5	4	32	0									6	6	6	1	6	6	25	6	6	6	6	6	6	6	6	6	54
6646806168	161687312	01/23/2018 10:06:28 AM	01/23/2018 10:26:28 AM	59	2	4	1	2	2	Schilddrüse ,Blut,	1	Blutzucker Blutdruck ,ERollstuhl Rollator	90	90	4	4	3	4	3	4	3	3	24	1	4	4	4	4	4	4	4	4	3	4	4	4	3	3,5	14,5833333333333	4	4	4	4	4	4	4	4	4	36
6633994144	161687312	01/16/2018 08:05:36 PM	01/16/2018 08:32:23 PM	59	2	3	2	5	2	Skeletsystem	1	Blutdruckmessgerät, Rollator	90	90	1	6	1	1	1	1	1	1	7	1	6	5	5	6	5	6	4	6	5	3	2	5	2	3	12,5	6	6	6	6	6	3	5	5	6	49
6647335229	161687312	01/23/2018 03:17:17 PM	01/23/2018 03:35:32 PM	59	2	3	2	5	2	Polyneuropathie	2		70	70	3	4	3	2	3	3	3	3	20	0									4	4	4	4	3	3,75	15,625	4	3	4	5	4	4	4	4	5	37
6632935415	161687312	01/16/2018 12:44:15 PM	01/16/2018 01:00:39 PM	60	3	1	1	5	2		2		10	10	6	1	6	6	6	6	6	6	42	0									4	4	4	1	6	4,5	18,75	6	5	6	6	6	6	6	6	6	53
6633044026	161687312	01/16/2018 01:51:30 PM	01/16/2018 02:06:36 PM	60	3	1	2	6	2		2		20	60	4	3	4	3	3	3	3	3	23	0									5	4	4	2	5	4,5	18,75	5	4	5	4	5	4	6	4	5	42
6641915435	161687312	01/20/2018 02:20:49 AM	01/20/2018 03:03:03 AM	60	3	4	1	3	2	VHF, Fibromyalgie, Asthma, Schilddrüse	2	Blutdruckmessgrät	100	100	3	6	1	1	1	6	3	1	16	1	6	2	6	4	4	6	3	2	5	5	5	1	6	5,25	21,875	6	6	6	6	5	6	6	6	6	53
6642653922	161687312	01/20/2018 06:59:11 PM	01/20/2018 07:11:57 PM	60	3	3	2	6	2	Krebs	1	Blutdruckmessgerät	40	40	4	3	4	4	4	5	4	4	29	0									4	4	4	2	5	4,25	17,7083333333333	6	5	5	6	4	6	5	6	5	48
6632913831	161687312	01/16/2018 12:29:25 PM	01/16/2018 12:40:34 PM	60	3	2	1	3	1	Schilddrüsenunterfunktion	2		70	40	4	5	2	2	5	1	2	1	17	0									4	4	3	3	4	3,75	15,625	6	5	6	1	6	5	6	6	6	47
6646798909	161687312	01/23/2018 10:02:16 AM	01/23/2018 10:15:43 AM	60	3	3	2	6	2	Diabetes	1	Blutzuckermeßgerät	30	50	4	1	6	4	4	4	4	4	30	0									6	6	6	1	6	6	25	6	4	6	6	6	6	4	6	6	50
6647310157	161687312	01/23/2018 03:13:36 PM	01/23/2018 03:37:10 PM	60	3	2	2	5	2	Artrose	2		60	50	3	2	5	2	2	3	2	2	19	0									5	4	6	1	6	5,25	21,875	6	4	6	4	5	6	4	6	6	47
6633053696	161687312	01/16/2018 01:56:24 PM	01/16/2018 02:10:53 PM	60	3	2	1	2	2	copd	1	sanitas	50	60	3	5	2	5	4	5	4	2	25	0									5	6	6	1	6	5,75	23,9583333333333	6	6	6	6	6	6	6	6	6	54
6646824339	161687312	01/23/2018 10:19:42 AM	01/23/2018 10:35:02 AM	60	3	3	2	5	1	COPD	2		80	90	2	5	2	2	1	2	2	1	12	0									3	3	2	3	4	3	12,5	6	4	6	6	3	4	5	4	6	44
6647393422	161687312	01/23/2018 03:46:51 PM	01/23/2018 03:58:03 PM	60	3	3	2	6	2	Bluthochdruck	1	Blutdruckmessgerät	80	20	5	1	6	6	6	6	6	6	41	0									6	6	6	6	1	4,75	19,7916666666667	2	2	6	6	6	6	6	6	6	46
6632874289	161687312	01/16/2018 12:01:07 PM	01/16/2018 12:07:59 PM	61	3	1	2	6	2		2		40	50	3	4	3	3	3	4	3	3	22	0									4	3	4	3	4	3,75	15,625	4	4	4	3	4	4	4	4	2	33
6647331666	161687312	01/23/2018 03:22:32 PM	01/23/2018 03:35:46 PM	61	3	1	1	6	2		2		30	30	5	1	6	5	4	5	5	4	34	0									5	5	5	1	6	5,25	21,875	5	5	5	5	4	5	5	5	5	44
6640486103	161687312	01/19/2018 02:17:51 PM	01/19/2018 02:32:16 PM	61	3	3	2	5	2		1	blutdruck	30	70	6	4	3	6	6	6	6	5	38	1	6	6	6	6	4	6	4	1	5	5	5	1	6	5,25	21,875	5	5	5	6	5	6	6	6	4	48
6632906237	161687312	01/16/2018 12:22:32 PM	01/16/2018 12:48:43 PM	61	3	3	1	5	1	A-typischer Gesichtsschmerz	2		50	50	3	3	4	4	3	3	3	3	23	0									5	5	5	1	6	5,25	21,875	4	4	4	6	4	4	4	5	4	39
6641184231	161687312	01/19/2018 07:12:18 PM	01/19/2018 07:30:13 PM	61	3	3	2	4	1	lungenkrebs	1	blutdruckmessgerät, inhalator	50	70	5	4	3	3	4	6	5	4	30	0									4	3	4	1	6	4,25	17,7083333333333	6	6	6	6	6	6	6	6	3	51
6646826430	161687312	01/23/2018 10:21:10 AM	01/23/2018 10:41:41 AM	61	3	3	1	5	1	diabetes	1	blutdruckmessgerät, zuckermessgerät	50	70	3	4	3	3	3	5	5	4	26	0									4	3	4	1	6	4,25	17,7083333333333	5	4	6	5	5	5	3	4	6	43
6641977302	161687312	01/20/2018 03:24:05 AM	01/20/2018 03:41:14 AM	61	3	3	2	5	2	copd	1	blutdruckmessgerät. blutzuckermessgerät	60	60	2	4	3	1	2	4	2	2	16	0									4	4	4	1	6	4,5	18,75	4	5	5	4	4	3	5	2	5	37
6642243708	161687312	01/20/2018 10:33:21 AM	01/20/2018 11:03:42 AM	61	3	3	1	6	2	seit 17 Jahren chron. Depressionen; Asthma; Bluthochdruck	1	Blutdruckmessgerät	60	50	3	3	4	3	3	4	4	2	23	0									4	3	4	2	5	4	16,6666666666667	6	5	4	4	4	5	5	6	3	42
6646826245	161687312	01/23/2018 10:21:04 AM	01/23/2018 10:37:38 AM	61	3	3	1	2	2		1	Blutdruck messen	50	70		4	3	3	3	4	2	1	16	0									4	2	4	3	4	3,5	14,5833333333333	6	6	6	6	6	6	5	6	6	53
6635389520	161687312	01/17/2018 12:11:47 PM	01/17/2018 12:33:12 PM	61	3	3	2	6	2	Morbus Crohn	1	Oberarm-Blutdruckmessgerät, Zucker-Prüfgerät	70	80	2	5	2	1	3	4	2	2	16	0									6	5	5	1	6	5,5	22,9166666666667	6	6	6	6	6	5	3	5	5	48
6649309304	161687312	01/24/2018 09:57:59 AM	01/24/2018 10:15:00 AM	61	3	2	2	6	2	Diabetes 2, Bluthochdruck	1	Blutdruckmessgerät)	20	50	4	2	5	3	4	4	4	4	28	0									6	6	6	1	6	6	25	5	6	6	6	3	6	5	5	5	47
6633320682	161687312	01/16/2018 03:54:55 PM	01/16/2018 04:20:52 PM	61	3	3	1	6	2	morbus parkinson	1	blutdruckmeßgerät,E mobil	70	70	4	6	1	5	2	6	4	2	24	0									5	5	5	1	6	5,25	21,875	6	6	6	6	5	6	6	5	6	52
6646828626	161687312	01/23/2018 10:22:49 AM	01/23/2018 10:47:47 AM	61	3	4	2	3	2	Ahstma	1	Blutdruck	70	80	3	4	3	2	2	2	2	2	16	1	5	6	6	6	6	6	6	3	4	5	5	1	6	5	20,8333333333333	6	6	6	6	6	6	3	6	5	50
6633287553	161687312	01/16/2018 03:41:51 PM	01/16/2018 04:04:38 PM	61	3	4	2	6	1	polyneurophatie, diabetes	1	blutzuckermeßgerät	20	70	3	4	3	3	5	5	3	3	25	1	6	5	5	6	2	6	5	1	6	5	5	1	6	5,5	22,9166666666667	6	4	5	5	3	6	3	6	6	44
6646821266	161687312	01/23/2018 10:17:25 AM	01/23/2018 10:30:04 AM	62	3	3	1	3	2	Herz Kreislauf	1	medisana	80	90	2	5	2	3	2	3	3	2	17	0									4	4	4	2	5	4,25	17,7083333333333	6	5	6	5	3	4	5	5	6	45
6646820491	161687312	01/23/2018 10:16:38 AM	01/23/2018 10:34:23 AM	62	3	3	2	5	2	Reumatische Atritis	2		60	60	3	4	3	3	3	3	3	3	21	0									4	4	4	2	5	4,25	17,7083333333333	4	5	4	6	5	6	4	6	6	46
6649304114	161687312	01/24/2018 09:53:33 AM	01/24/2018 10:08:37 AM	62	3	3	1	6	2	RLS	2		40	40	5	3	4	5	4	5	4	4	31	0									4	3	4	1	6	4,25	17,7083333333333	4	3	6	5	3	5	5	5	5	41
6641013350	161687312	01/19/2018 06:00:13 PM	01/19/2018 06:20:33 PM	62	3	3	2	2	2	Panikattacken, Angststörung	2		60	70	2	5	2	3	2	2	2	2	15	0									3	4	4	3	4	3,75	15,625	6	4	5	6	1	4	3	4	4	37
6640835515	161687312	01/19/2018 04:50:41 PM	01/19/2018 05:17:38 PM	62	3	3	2	5	2	Darmbeschwerden,Diabetes	1	Tensoval comfort	80	80	1	6	1	1	2	5	2	1	13	0									4	3	3	3	4	3,5	14,5833333333333	6	5	5	6	5	4	6	5	5	47
6638039007	161687312	01/18/2018 01:38:15 PM	01/18/2018 01:51:42 PM	62	3	3	2	4	1	Reizdarmsyndrom	1	Blutdruckmessgerät	30	40	5	1	6	4	4	3	4	4	30	0									5	5	5	1	6	5,25	21,875	4	4	6	3	5	6	3	6	5	42
6646823598	161687312	01/23/2018 10:19:07 AM	01/23/2018 10:32:18 AM	62	3	3	2	6	1	Bluthochdruck und Zustand nach Schlaganfall	1	Blutdruckmessgerät	50	70	4	4	3	3	4	4	3	3	24	0									6	5	5	2	5	5,25	21,875	5	4	5	4		6	5	5	5
6633178695	161687312	01/16/2018 02:56:42 PM	01/16/2018 03:32:50 PM	62	3	3	2	6	2	COPD/ Neurodermitis/chronische Schmerzen/Schlafapnoe	1	Air Curve 10/PC Wave	70	70	2	5	2	2	3	4	2	2	17	0									6	5	5	1	6	5,5	22,9166666666667	6	5	6	6	5	6	4	6	6	50
6646816518	161687312	01/23/2018 10:13:54 AM	01/23/2018 10:31:34 AM	62	3	3	2	5	2	Hüftarthrose, Kniearthrose, Bandscheibenschäden HWS BWS LWS	2		30	70	3	3	4	2	3	4	2	2	20	0									6	6	6	1	6	6	25	4	2	6	2	4	5	5	6	6	40
6633296993	161687312	01/16/2018 03:45:41 PM	01/16/2018 04:05:45 PM	62	3	3	1	3	1	diabetes typ 2, schmerzen	1	blutdruckmessgerät, blutzuckertestgerät	30	60	3	5	2	3	2	3	3	2	18	1	5	3	5	4	4	5	3	3	4	4	4	2	5	4,25	17,7083333333333	6	4	5	4	6	6	4	5	5	45
6640237460	161687312	01/19/2018 11:20:56 AM	01/19/2018 11:43:54 AM	62	3	4	2	6	2	LWS	1	Blutdruck , Inhalator	50		4	2	5	3	3		4	3	22	1	3	4	4	5	3	5	5	3	4	4	4	2	5	4,25	17,7083333333333	4	5	4	5	3	5	5	4	4	39
6632874599	161687312	01/16/2018 12:01:20 PM	01/16/2018 12:15:21 PM	62	3	3	1	4	2	Bandscheibenvorfall, Arteriitis Temporalis, Diabetis	1	Blutdruckmessgerät, Zuckermessgerät	70	70	5	3	4	6	4	6	6	5	36	0									6	6	6	1	6	6	25	6	6	6	6	6	6	6	6	6	54
6646811163	161687312	01/23/2018 10:10:02 AM	01/23/2018 10:24:28 AM	63	3	3	2	3	1	copd, diabetes	1	blutdruckmessgerät, zuckermessgerät	80	70	2	5	2		2	2	2	2	12	1	5	3	5	4	5	5	4	4	3	3	3	4	3	3	12,5	5	5	5	5	5	5	5	5	5	45
6647324325	161687312	01/23/2018 03:18:42 PM	01/23/2018 03:43:19 PM	63	3	1	1	6	1		1	Blutdruckmessgeräz	40	60	2	4	3	2	3	5	4	2	21	0									5	3	4	3	4	4	16,6666666666667	2	6	6	4	4	4	6	4	6	42
6642291231	161687312	01/20/2018 11:48:12 AM	01/20/2018 12:20:18 PM	63	3	3	1	5	2	Schuppenflechte, degenerative Netzhauterkrankung beider Augen	1	Blutdruckmessgerät	50	50	4	3	4	4	4	3	3	3	25	0									4	4	3	3	4	3,75	15,625	6	3	6	6	4	6	4	6	5	46
6632891805	161687312	01/16/2018 12:14:04 PM	01/16/2018 12:32:40 PM	63	3	2	1	5	2	Diabetes Typ 1	1	Blutzuckermessgerät	30	60	2	2	5	4	4	4	4	4	27	0									4	4	4	4	3	3,75	15,625	5	5	4	6	4	5	3	4	5	41
6633113322	161687312	01/16/2018 02:26:16 PM	01/16/2018 02:48:56 PM	63	3	3	1	2	2	Krebs	2		40	40	4	2	5	3	3	4	4	3	26	0									4	3	3	3	4	3,5	14,5833333333333	6	6	6	6	5	5	5	4	5	48
6633075983	161687312	01/16/2018 02:08:00 PM	01/16/2018 02:44:22 PM	63	3	3	2	4	1	Diabetes, Rückenschmerzen, Gicht	1		40	80	1	6	1	1	1	2	1	1	8	0									5	5	5	1	6	5,25	21,875	6	5	5	5	4	6	5	5	6	47
6649393968	161687312	01/24/2018 11:04:41 AM	01/24/2018 11:35:30 AM	63	3	3	2	5	2	Atritis	1	Sanitas SBM21	50	50	4	3	4	6	5	6	4	4	33	0									6	6	6	1	6	6	25	6	6	6	6	6	6	4	6	6	52
6632913590	161687312	01/16/2018 12:29:14 PM	01/16/2018 12:46:31 PM	63	3	3	1	3	1		1	Brutdruckmessgerät	30	60	4	5	2	3	3	4	4	3	23	0									6	5	5	1	6	5,5	22,9166666666667	6	5	6	4	5	6	4	6	5	47
6635296447	161687312	01/17/2018 11:02:52 AM	01/17/2018 11:23:52 AM	63	3	3	2	5	1	COPD	2		100	100	1	6	1	4	1	1	1	1	10	1	6	6	6	6	6	6	1	6	5	4	6	3	4	4,75	19,7916666666667	6	6	6	6	6	6	6	6	6	54
6632890197	161687312	01/16/2018 12:12:45 PM	01/16/2018 12:32:11 PM	63	3	3	2	3	1	diabetes, copd	1	blutdruckmesser, blutzucker	80	80	1	5	2	1	1	3	1	1	10	1	5	3	4	4	4	5	4	3	4	4	3	2	5	4	16,6666666666667	6	5	5	4	4	4	4	5	4	41
6626790681	161687312	01/12/2018 04:13:43 PM	01/12/2018 04:37:22 PM	64	3	1	1	5	2		2	Blutdruckmessgeräte	20	20	5	3	4	4	4	4	4	3	28	0									4	5	4	2	5	4,5	18,75	6	5	6	6	3	6	6	6	6	50
6632883743	161687312	01/16/2018 12:08:01 PM	01/16/2018 12:19:59 PM	64	3	2	2	6	2	athrose	1	blutdruck	40	60	3	4	3	3	3	4	4	3	23	0									5	5	5	1	6	5,25	21,875	5	5	5	4	1	5	5	4	6	40
6635462782	161687312	01/17/2018 01:02:41 PM	01/17/2018 01:20:21 PM	64	3	4	2	6	1	Diabetes 2, Leberzirrose, Niereninsufiziens, Depresionen	1	Blutdruckmessgerät, Zuckermessgerät	80	80	3	4	3	4	2	4	2	2	20	1	5	4	3	4	2	3	3	1	3	3	3	3	4	3,25	13,5416666666667	4	4	4	4	4	5	1	5	2	33
6633390181	161687312	01/16/2018 04:20:47 PM	01/16/2018 04:35:54 PM	64	3	3	2	3	2	COPD	2		70	60	3	2	5	3	3	5	3	3	25	0									2	2	2	5	2	2	8,33333333333333	5	5	6	3	5	5	5	5	6	45
6632923911	161687312	01/16/2018 12:36:21 PM	01/16/2018 01:37:20 PM	65	3	1	2	5	2		2		60	60	3	3	4	2	3	5	3	3	23	0									4	5	5	1	6	5	20,8333333333333	6	4	6	6	5	4	4	6	6	47
6632993897	161687312	01/16/2018 01:22:32 PM	01/16/2018 01:31:23 PM	65	3	2	1	6	2		2		30	30	5	2	5	5	4	5	5	4	33	0									4	4	4	2	5	4,25	17,7083333333333	5	5	6	5	5	4	5	6	6	47
6632968890	161687312	01/16/2018 01:07:09 PM	01/16/2018 01:22:50 PM	65	3	1	1	6	1		1	Blutdruckmessgerät	20	30	5	2	5	4	5	5	5	4	33	0									5	4	5	1	6	5	20,8333333333333	5			6	5	4		4	5
6649309020	161687312	01/24/2018 09:57:51 AM	01/24/2018 10:13:52 AM	65	3	1	2	6	2		2		20	20	6	1	6	5	5	5	5	5	37	0									5	4	5	1	6	5	20,8333333333333	6	6	6	6	2	6	6	3	5	46
6632945267	161687312	01/16/2018 12:51:30 PM	01/16/2018 01:10:11 PM	65	3	1	2	5	2		2		50	50	4	2	5	4	4	4	4	4	29	0									5	5	5	1	6	5,25	21,875	5	5	5	5	5	5	5	4	5	44
6626571494	161687312	01/12/2018 02:36:04 PM	01/12/2018 02:53:04 PM	65	3	1	2	6	2		2		30	30	5	2	5	4	4	4	4	4	30	0									5	5	5	1	6	5,25	21,875	4	5	6	6	4	5	4	3	6	43
6632901273	161687312	01/16/2018 12:20:59 PM	01/16/2018 12:33:21 PM	65	3	1	1	6	1		1	Blutdruckmessgerät	20	30	5	1	6	4	5	5	5	5	35	0									6	6	6	1	6	6	25	5	5	6	6	5	6	6	6	6	51
6635366821	161687312	01/17/2018 11:55:54 AM	01/17/2018 12:30:27 PM	65	3	3	2	6	2	Arthrose, Bluthochdruck	1	Blutdruckmessgerät	30	60	4	4	3	3	3	4	4	4	25	0									4	4	4	2	5	4,25	17,7083333333333	4	4	4	4	4	4	4	4	4	36
6632927778	161687312	01/16/2018 12:38:58 PM	01/16/2018 12:55:54 PM	65	3	2	1	4	1	gelenkarthrose, hypertonie	1	blutdruckmeßgerät	40	40	4	2	5	4	4	4	3	4	28	0									4	4	4	2	5	4,25	17,7083333333333	6	6	6	4	5	5	5	5	4	46
6632940148	161687312	01/16/2018 12:47:55 PM	01/16/2018 02:16:27 PM	65	3	3	2	5	2	Arthrose	2		20	60	3	2	5	3	4	4	3	3	25	0									4	4	4	1	6	4,5	18,75	5	3	5	5	4	6	4	5	5	42
6632934592	161687312	01/16/2018 12:38:49 PM	01/16/2018 12:54:03 PM	65	3	2	1	4	1	reizdarm	1	sanitas	60	60	3	3	4	4	2	4	5	3	25	0									5	5	5	2	5	5	20,8333333333333	5	4	4	4	4	4	5	4	4	38
6646794835	161687312	01/23/2018 09:59:04 AM	01/23/2018 10:20:47 AM	65	3	3	2	5	2	Rheuma	1	Blutgerinnungsmesser	60	60	3	3	4	3	4	5	5	4	28	0									5	6	6	1	6	5,75	23,9583333333333	6	6	6	5	5	6	6	5	6	51
6646888757	161687312	01/23/2018 11:08:00 AM	01/23/2018 11:32:56 AM	65	3	3	2	6	2	Bluthochdruck, Wirbelsäulenprobleme	1	Blutdruckmessgerät	0	20	5	1	6	5	6	6	4	4	36	0									6	6	6	1	6	6	25	5	4	6	6	3	6	5	5	6	46
6632945723	161687312	01/16/2018 12:51:50 PM	01/16/2018 01:07:50 PM	65	3	2	1	5	2	Diabetes Typ 2	1	Blutdruckmesser, Zuckerkontrolle	30	30	4	2	5	4	4	4	4	4	29	0									5	5	5	1	6	5,25	21,875	5	4	5	5	6	5	4	5	6	45
6638009364	161687312	01/18/2018 01:19:57 PM	01/18/2018 01:51:14 PM	65	3	3	2	2	1		1	OMRON	60	60	3	2	5	2	4	4	3	4	25	0									5	4	4	2	5	4,5	18,75	5	5	5	5	5	5	4	4	5	43
6646804859	161687312	01/23/2018 10:05:31 AM	01/23/2018 10:30:40 AM	65	3	3	2	5	1	u.a.Diabetes 2	1	Bltzuckermessgerät usw.	30	60	4	2	5	4	4	2	3	4	26	1	2	2	4	4	4	4	4	3	5	4	4	2	5	4,5	18,75	6	5	6	2	5	5	4	6	4	43
6635614426	161687312	01/17/2018 02:28:54 PM	01/17/2018 02:50:54 PM	65	3	3	1	5	2	Herzschwäche Osteoporose	1	Blutdruckmessgerät	60	60	3	3	4	3	3	5	4	2	24	0									4	4	4	1	6	4,5	18,75	6	6	5	6	3	6	5	6	6	49
6647329993	161687312	01/23/2018 03:21:53 PM	01/23/2018 03:34:58 PM	65	3	1	1	6	1		1	Blutdruckmessgerät	30	40	5	2	5	5	5	5	5	5	35	0									5	5	5	1	6	5,25	21,875	5	5	6	6	5	6	5	5	6	49
6632966502	161687312	01/16/2018 01:04:58 PM	01/16/2018 01:31:40 PM	66	3	1	1	6	1		2		20	30	5	1	6	4	4	5	4	4	32	0									4	5	4	1	6	4,75	19,7916666666667	5	3	6	4	6	6	4	6	6	46
6632959952	161687312	01/16/2018 01:00:52 PM	01/16/2018 01:16:05 PM	66	3	1	1	3	2		2		40	40	5	1	6	3	4	5	5	4	32	0									4	4	4	3	4	4	16,6666666666667	6	4	6	4	5	6	6	6	5	48
6633013758	161687312	01/16/2018 01:34:34 PM	01/16/2018 01:52:14 PM	66	3	1	1	4	2		2		30	40	4	2	5	4	4	5	3	4	29	0									4	3	4	3	4	3,75	15,625	6	5	4	5	3	4	5	4	5	41
6646822610	161687312	01/23/2018 10:18:18 AM	01/23/2018 10:40:51 AM	66	3	3	2	4	1		1	Herzschrittmacher	30	40	3	4	3	3	3	4	3	3	22	0									4	3	4	3	4	3,75	15,625	6	5	6	6	5	6	6	6	4	50
6632905932	161687312	01/16/2018 12:24:07 PM	01/16/2018 12:39:11 PM	66	3	1	1	4	2		1	Sanitas SBM21	30	50	5	3	4	4	4	3	4	3	27	0									2	1	2	4	3	2	8,33333333333333	6	6	6	5	4	4	4	5	5	45
6632885581	161687312	01/16/2018 12:09:27 PM	01/16/2018 12:23:59 PM	66	3	1	1	2	1		2		10	40	4	1	6	5	5	6	5	5	36	0									6	6	6	1	6	6	25	5	4	6	1	1	6	6	6	6	41
6632951077	161687312	01/16/2018 12:55:45 PM	01/16/2018 01:10:56 PM	66	3	1	2	6	2		1	Blutdruckmessgerät	10	30	5	1	6	3	4	6	6	5	35	0									4	5	6	1	6	5,25	21,875	5	6	4	6	5	6	5	5	4	46
6646821453	161687312	01/23/2018 10:17:08 AM	01/23/2018 10:42:06 AM	66	3	3	2	6	2		1	Blutdruckmessgerät	50	50	4	2	5	4	4	4	4	4	29	0									5	6	5	2	5	5,25	21,875	6	4	6	5	4	6	5	6	6	48
6632881115	161687312	01/16/2018 12:06:11 PM	01/16/2018 12:13:37 PM	66	3	2	2	5	2	Asthma	2		40	30	6	1	6	4	4	4	4	4	32	0									6	6	6	1	6	6	25	4	5	5	5	5	4	1	5	5	39
6632885123	161687312	01/16/2018 12:09:04 PM	01/16/2018 12:23:20 PM	66	3	3	1	5	2	Arthrose	1	Blutdruckmessgerät	50	60	3	4	3	4	3	4	3	3	23	0									5	4	4	1	6	4,75	19,7916666666667	6	6	6	6	6	6	6	6	6	54
6646834032	161687312	01/23/2018 10:26:58 AM	01/23/2018 10:41:17 AM	66	3	3	2	5	2	Fibromyalgie und Nervenwurzelentzündung	1	Blutdruckmeßgerät und Sauerstoffmeßgerät	20	20	5	2	5	5	5	5	5	4	34	0									4	4	4	2	5	4,25	17,7083333333333	5	5	6	5	5	5	5	5	5	46
6632998202	161687312	01/16/2018 01:25:15 PM	01/16/2018 01:41:24 PM	66	3	3	1	5	1	Hashimoto	2		50	50	4	3	4	2	3	4	4	3	24	0									3	3	3	3	4	3,25	13,5416666666667	6	5	6	6	6	6	4	5	6	50
6633069502	161687312	01/16/2018 01:57:38 PM	01/16/2018 02:27:16 PM	66	3	3	1	6	1	Hoher Blutdruck, Aszhma	1	Blutdruckmessgerät	80	80	1	5	2	1	1	6	2	1	14	0									4	4	4	4	3	3,75	15,625	6	5	6		4	5	5	4	6
6632944021	161687312	01/16/2018 12:50:36 PM	01/16/2018 01:05:51 PM	66	3	2	1	5	2	Arthrose	2		40	60	4	2	5	3	4	4	4	4	28	0									3	4	3	2	5	3,75	15,625	6	4	6	6	6	6	6	6	6	52
6635283963	161687312	01/17/2018 10:53:42 AM	01/17/2018 11:19:49 AM	66	3	3	2	5	2	Pankreopriver Diabetes, COPD, KHK	1	Blutdruchmessgerät, Blutzuckermessgerät	60	70	3	4	3	3	3	3	3	3	21	0									5	5	5	1	6	5,25	21,875	6	5	6	6	3	5	5	5	5	46
6626541952	161687312	01/12/2018 02:19:11 PM	01/12/2018 02:36:40 PM	66	3	2	2	6	2	arthrose und herz	1	blutdrucknmesser	30	30	4	2	5	3	3	5	4	3	27	0									6	5	5	1	6	5,5	22,9166666666667	6	5	6	6	5	5	3	5	6	47
6632894687	161687312	01/16/2018 12:16:05 PM	01/16/2018 12:34:59 PM	67	3	1	1	3	1		2		40	40	5	2	5	4	4	4	4	4	30	0									4	3	3	3	4	3,5	14,5833333333333	4	4	5	5	5	5	4	5	6	43
6632904471	161687312	01/16/2018 12:23:04 PM	01/16/2018 12:42:59 PM	67	3	1	2	5	2		2		40	40	6	1	6	6	6	6	6	6	42	0									6	6	6	1	6	6	25	5	5	5	5	5	5	6	5	5	46
6632955761	161687312	01/16/2018 12:58:55 PM	01/16/2018 01:13:20 PM	67	3	1	2	6	2		2		50	50	4	2	5	3	3	5	4	4	28	0									5	5	5	1	6	5,25	21,875	5	3	5	5	1	3	3	3	4	32
6626779635	161687312	01/12/2018 04:09:07 PM	01/12/2018 04:23:42 PM	67	3	2	1	5	2	COPD	1	Blutdruckmessgerät	50	50	3	3	4	2	2	4	3	3	21	0									4	3	3	3	4	3,5	14,5833333333333	5	5	5	5	5	5	4	5	5	44
6649280393	161687312	01/24/2018 09:31:24 AM	01/24/2018 09:46:37 AM	67	3	3	1	5	1	Skoliose	2		0	100	1	6	1	1	1	3	2	2	11	0									4	4	4	1	6	4,5	18,75	6	4	6	5	4	5	4	3	3	40
6646794435	161687312	01/23/2018 09:58:52 AM	01/23/2018 10:25:13 AM	67	3	3	2	4	2	Diabetes	2		50	40	4	5	2	3	3	4	3	3	22	0									5	5	5	2	5	5	20,8333333333333	6	4	5	5	5	4	5	4	5	43
6642619708	161687312	01/20/2018 06:06:07 PM	01/20/2018 07:40:32 PM	67	3	3	1	3	2	Depressionen	2		40	60	3	4	3	2	3	3	2	2	18	0									4	5	5	1	6	5	20,8333333333333	6	6	6	1	6	6	4	6	6	47
6632907740	161687312	01/16/2018 12:21:36 PM	01/16/2018 12:47:39 PM	67	3	3	1	6	1	Arthrose	2		40	60	4	2	5	4	5	5	4	4	31	0									4	4	4	1	6	4,5	18,75	5	3	6	5	3	5	6	5	5	43
6632900408	161687312	01/16/2018 12:17:16 PM	01/16/2018 12:41:34 PM	67	3	2	1	5	1	Bluthochdruck	2		40	50	4	3	4	4	4	4	4	4	28	0									4	3	4	3	4	3,75	15,625	5	4	6	5	4	4	4	4	5	41
6649283163	161687312	01/24/2018 09:35:21 AM	01/24/2018 09:52:20 AM	67	3	3	2	5	2	copd	1	blutdruckmessgerät	60	60	2	3	4	2	2	4	2	2	18	0									3	4	2	4	3	3	12,5	5	4	6	6	5	5	4	4
6632884861	161687312	01/16/2018 12:08:52 PM	01/16/2018 12:34:42 PM	67	3	3	2	5	2	Adipositas, Diabetes	1	Blutdruckmessgerät, Blutzuckermesssgerät	70	70	2	5	2	2	5	3	2	2	18	0									6	6	5	1	6	5,75	23,9583333333333	6	5	6	6	5	5	2	6	5	46
6632901680	161687312	01/16/2018 12:20:28 PM	01/16/2018 01:11:42 PM	67	3	2	1	2	2	Rheuma	1	Blutdruckmessgerät	70	60	3	3	4	3	3	4	4	4	25	1	5	5	5	5	5	6	5	3	4	4	4	2	5	4,25	17,7083333333333	4	4	4	4	4	4	4	4	4	36
6633290493	161687312	01/16/2018 03:43:00 PM	01/16/2018 04:14:18 PM	67	3	3	2	2	2	COPD	1	Schlafmaske,Inhalator	60	60	3	4	3	4	4	6	3	3	26	1	5	4	6	6	4	3	4	1	1	1	1	6	1	1	4,16666666666667	6	6	6	5	6	6	1	6	5	47
6632937327	161687312	01/16/2018 12:45:50 PM	01/16/2018 01:13:47 PM	67	3	1	2	5	2		1		40	40	4	4	3	3	4	5	4	4	27	0									5	5	5	1	6	5,25	21,875	5	5	6	5	4	5	4	4	5	43
6632890078	161687312	01/16/2018 12:12:34 PM	01/16/2018 12:47:38 PM	67	3	1	2	3	2		1	Blutdruckmessgerät	30	50	3	2	5	4	3	6	5	5	31	0									4	4	5	2	5	4,5	18,75	5	4	5	6	6	6	5	4	5	46
6632883173	161687312	01/16/2018 12:07:40 PM	01/16/2018 12:15:01 PM	68	3	1	2	6	2		2	CPAP	20	30	6	1	6	4	4	4	4	4	32	0									5	5	5	1	6	5,25	21,875	5	4	4	6	4	4	4	5	5	41
6626779695	161687312	01/12/2018 04:09:10 PM	01/12/2018 04:29:39 PM	68	3	1	1	6	1		2		40	40	5	1	6	5	5	5	5	4	35	0									2	2	2	4	3	2,25	9,375	5	4	5	4	5	5	4	5	4	41
6632875778	161687312	01/16/2018 12:02:13 PM	01/16/2018 12:22:09 PM	68	3	1	2	6	1		1		0	0	6	1	6	4	4	4	4	4	32	0									6	5	6	1	6	5,75	23,9583333333333	3	4	6	4	3	5	6	6	5	42
6632926495	161687312	01/16/2018 12:38:18 PM	01/16/2018 12:49:26 PM	68	3	2	2	3	2	Bluthochdruck	1	Blutdruckmeßgerät	40	40	5	2	5	4	4	4	5	4	31	0									5	5	5	3	4	4,75	19,7916666666667	5	4	6	6	5	6	6	6	6	50
6649389066	161687312	01/24/2018 11:01:02 AM	01/24/2018 11:19:28 AM	68	3	2	2	3	1	Arthrose, Bandscheibe	2		60		2	4	3	1	2	3	2	2	15	0									5	4	4	2	5	4,5	18,75	6	5	4	5	5	5	5	4	4	43
6649260599	161687312	01/24/2018 09:14:22 AM	01/24/2018 09:34:36 AM	68	3	2	2	6	2	Bluthochdruck, Diabetes	1	blutdruckmessgerät	30	40	6	1	6	4	5	6	5	4	36	0									6	4	4	1	6	5	20,8333333333333	6	4	6	3	2	5	6	6	6	44
6646795442	161687312	01/23/2018 09:59:37 AM	01/23/2018 10:17:14 AM	68	3	3	2	6	2		1		20	20	5	2	5	5	5	5	5	5	35	0									5	5	5	2	5	5	20,8333333333333	4	4	5	6	4	6	4	6	5	44
6647332029	161687312	01/23/2018 03:22:36 PM	01/23/2018 03:39:52 PM	68	3	2	1	2	2	cultus rosa	2	blutdruck	70	100	3	4	3	2	1	4	1		14	0									1	1	1	1	6	2,25	9,375	5	4	5	4	3	4	5	5	3	38
6646808612	161687312	01/23/2018 10:08:14 AM	01/23/2018 10:35:38 AM	68	3	3	2	4	2	Bluthochdruck, Rheuma	1	Blutdruckmessgerät	50		4	4	3	3	3	4	3	3	23	0									5	5	5	1	6	5,25	21,875	6	4	5	6	4	6	5	6	6	48
6632885088	161687312	01/16/2018 12:09:03 PM	01/16/2018 12:17:38 PM	69	3	2	1	2	2		2		30	60	5	3	4	4	4	4	4	4	29	0									1	1	1	5	2	1,25	5,20833333333333	1	4	5	3	5	4	4	5	5	36
6633029210	161687312	01/16/2018 01:43:18 PM	01/16/2018 01:52:23 PM	69	3	1	1	5	2		1	Blutdruckmessgerät	50	70	3	4	3	3	3	4	4	3	23	0									4	3	4	1	6	4,25	17,7083333333333	5	5	6	4	5	4	6	5	6	46
6632884936	161687312	01/16/2018 12:08:58 PM	01/16/2018 12:23:20 PM	69	3	1	2	6	2		2		20	40	4	1	6	3	2	4	3	3	25	0									4	4	4	1	6	4,5	18,75	5	4	6	5	4	5	4	4	6	43
6632881392	161687312	01/16/2018 12:06:22 PM	01/16/2018 12:20:24 PM	69	3	1	2	6	1		1	Blutdruckmessgerät	30	20	4	2	5	4	4	4	4	4	29	0									3	2	2	4	3	2,5	10,4166666666667	5	4	6	4	1	5	6	3	6	40
6632937698	161687312	01/16/2018 12:46:06 PM	01/16/2018 01:03:15 PM	69	3	1	1	5	1		2		20	20	5	1	6	5	5	5	5	5	36	0									5	5	5	1	6	5,25	21,875	6	6	6	6	6	6	6	4	6	52
6632946272	161687312	01/16/2018 12:52:15 PM	01/16/2018 01:15:16 PM	69	3	1	2	4	1		1	Blutdruckmessgerät	20	20	5	1	6	4	6	6	6	6	39	0									6	6	6	1	6	6	25	6	4	6	5	3	6	4	6	6	46
6646820566	161687312	01/23/2018 10:16:51 AM	01/23/2018 10:37:07 AM	69	3	3	2	5	1	COPD, Asthma	1	Medisana	40	60	3	4	3	6	4	2	3	2	23	0									5	6	3	2	5	4,75	19,7916666666667	4	3	3	4	5	2	2	3	6	32
6632954428	161687312	01/16/2018 12:57:51 PM	01/16/2018 01:17:05 PM	69	3	3	2	3	1	Bluthochdruck, Gicht	2		50	50	3	2	5	3	4	4	4	3	26	0									4	4	4	2	5	4,25	17,7083333333333	5	4	5	4	4	5	4	4	5	40
6632898291	161687312	01/16/2018 12:18:39 PM	01/16/2018 12:37:56 PM	69	3	2	1	5	1	Bluthochdruck	1	boso	30	40	4	3	4	2	3	4	3	2	22	0									4	4	4	2	5	4,25	17,7083333333333	6	4	6	5	5	5	5	6	5	47
6632960752	161687312	01/16/2018 01:02:02 PM	01/16/2018 01:23:33 PM	69	3	2	2	3	1	Schilddrüse	1	SoniCare	20	20	4	3	4	2	3	5	4	4	26	0									4	4	4	3	4	4	16,6666666666667	5	4	4	4	4	5	4	4	4	38
6632902044	161687312	01/16/2018 12:21:30 PM	01/16/2018 12:28:34 PM	70	3	1	1	4	2		1	blutdruckmesser	30	40	1	1	6	3	3	4	4	3	24	0									4	4	4	4	3	3,75	15,625	4	4	4	4	4	4	4	4	4	36
6632888048	161687312	01/16/2018 12:11:02 PM	01/16/2018 12:21:20 PM	70	3	1	2	6	2		2		50	50	4	1	6	3	4	5	4	3	29	0									4	3	4	1	6	4,25	17,7083333333333	4	4	4	4	4	4	5	5	6	40
6632922393	161687312	01/16/2018 12:35:22 PM	01/16/2018 01:16:36 PM	70	3	1	2	2	2		2		30	30	5	2	5	4	4	5	4	4	31	0									5	5	5	2	5	5	20,8333333333333	5	5	5	2	5	4	5	5	6	42
6632911345	161687312	01/16/2018 12:27:36 PM	01/16/2018 12:44:48 PM	70	3	1	1	3	1		1		20	20	4	3	4	4	4	4	4	4	28	0									4	4	4	3	4	4	16,6666666666667	6	5	6	6	6	5	5	5	5	49
6632997871	161687312	01/16/2018 01:24:47 PM	01/16/2018 01:38:07 PM	70	3	3	2	5	2		1	Schlafmaske	40	60	5	3	4	3	3	4	4	3	26	0									1	1	1	5	2	1,25	5,20833333333333	5	4	5	4	2	5	2	5	5	37
6632944939	161687312	01/16/2018 12:50:54 PM	01/16/2018 01:06:04 PM	70	3	1	2	6	2		2		40	30	6	1	6	4	5	5	5	5	36	0									6	6	5	1	6	5,75	23,9583333333333	6	5	6	4	3	6	3	4	5	42
6633111289	161687312	01/16/2018 02:25:11 PM	01/16/2018 02:45:17 PM	70	3	4	1	2	2		1		50	70	4	4	3	1	4	5	5	4	26	1	6	2	4	4	1	6	2	2	3	3	3	4	3	3	12,5	6	5	4	6	4	6	2	4	6	43
6632896486	161687312	01/16/2018 12:17:17 PM	01/16/2018 12:40:35 PM	70	3	2	1	5	2	Lendenwirbel	2		40	40	3	3	4	3	4	6	4	4	28	0									5	4	4	1	6	4,75	19,7916666666667	6	6	6	5	3	3	1	6	6	42
6632994647	161687312	01/16/2018 01:20:56 PM	01/16/2018 01:45:54 PM	70	3	2	2	5	2	Bandscheiben und Knie	2		70	70	3	3	4	2	3	3	2	3	20	0									5	4	4	1	6	4,75	19,7916666666667	6	5	6	6	3	4	6	4	6	46
6633305310	161687312	01/16/2018 03:48:41 PM	01/16/2018 04:14:01 PM	70	3	3	1	5	1	Diabetes, COPD, Niereninsuffienz, Herz, Bluthochdruck, Adipositas	1	Blutdruckmessgerät, Blutzuckermessgerät, Rolator	70	70	5	4	3	5	3	5	4	3	28	0									6	4	5	2	5	5	20,8333333333333	6	5	6	4	3	5	4	4	6	43
6632946770	161687312	01/16/2018 12:52:26 PM	01/16/2018 01:29:43 PM	71	3	1	2	6	2		1		30	30	4	1	6	4	4	5	3	4	30	0									4	5	4	4	3	4	16,6666666666667	4	4	4	3	4	4	5	3	5	36
6632879988	161687312	01/16/2018 12:05:11 PM	01/16/2018 12:16:36 PM	71	3	3	2	6	2	DM 2,COPD	2		70	70	3	3	4	2	2	5	3	2	21	0									3	2	2	2	5	3	12,5	6	6	6	6	5	6	5	5	6	51
6646794756	161687312	01/23/2018 09:59:07 AM	01/23/2018 10:34:02 AM	71	3	3	2	5	1	copd	1	Blutdruckmessgerät	80	90	2	4	3	2	1	5	3	2	18	0									4	4	4	2	5	4,25	17,7083333333333	6	6	6	6	5	6	5	6	6	52
6632975269	161687312	01/16/2018 01:10:30 PM	01/16/2018 01:24:32 PM	71	3	3	1	6	2	COPD, Bluthochdruck	2		40	40	5	2	5	4	4	4	4	4	30	0									2	1	2	5	2	1,75	7,29166666666667	5	5	5	6	5	5	5	5	5	46
6632926434	161687312	01/16/2018 12:38:11 PM	01/16/2018 12:52:48 PM	71	3	3	2	6	2	Spondilolisthesis	1	Blutdruckmessgerät, Stützkorsett für die LWS und Gehilfen	40	80	4	2	5	4	5	3	3	4	28	0									6	6	6	1	6	6	25	6	6	6	6	6	6	6	6	6	54
6632896035	161687312	01/16/2018 12:17:02 PM	01/16/2018 12:43:42 PM	71	3	2	1	5	1	Diabetes 2	1	Omrom Comfort	10	40	5	2	5	5	4	5	4	3	31	0									5	5	5	1	6	5,25	21,875	4	4	5	1	4	4	3	4	6	35
6635549201	161687312	01/17/2018 01:54:37 PM	01/17/2018 02:26:19 PM	72	3	3	2	2	1	Nacken,Schulter, LWS	1	OMRON	60	60	3	3	4	2	2	2	3	3	19	0									5	5	4	1	6	5	20,8333333333333	6	5	5	2	3	6	6	6	6	45
6626559737	161687312	01/12/2018 02:29:44 PM	01/12/2018 02:41:09 PM	73	3	1	2	6	1		2		40	40	5	3	4	2	3	4	3	3	24	0									4	4	4	1	6	4,5	18,75	6	4	6	3	5	6	6	6	6	48
6632914547	161687312	01/16/2018 12:29:56 PM	01/16/2018 12:47:57 PM	73	3	1	1	3	1		2		30	30	5	2	5	5	5	5	4	4	33	0									4	3	4	2	5	4	16,6666666666667	4	4	4	5	6	5	5	5	5	43
6649302500	161687312	01/24/2018 09:52:18 AM	01/24/2018 10:06:06 AM	73	3	2	1	6	1	Hypothyreose, Herzklappendefekt, Bluthochdruck	1		50	60	4	4	3	4	4	4	4	4	27	0									5	5	5	2	5	5	20,8333333333333		2	6	2	5	6	2	5	6
6632898402	161687312	01/16/2018 12:18:49 PM	01/16/2018 12:26:24 PM	73	3	2	1	3	2	Osteoperose	2		50	50	3	3	4	3	2	3	3	3	21	0									3	3	3	2	5	3,5	14,5833333333333	3	4	2	4	4	4	3	3	3	30
6633409279	161687312	01/16/2018 04:27:47 PM	01/16/2018 04:51:33 PM	73	3	3	2	5	2	Arthrose	1	Blutdruck , Blutzucker Messgerät	50	50	5	3	4	4	4	5	3	2	27	0									4	3	5	2	5	4,25	17,7083333333333	6	6	6	5	5	6	5	5	3	47
6632930481	161687312	01/16/2018 12:40:55 PM	01/16/2018 01:08:55 PM	73	3	3	2	6	2	Rücken..., KHK,	1	Blutdruckmessgerät, Blutzuckermessgerät,	20	70	5	2	5	4	5	5	4	4	32	0									6	5	5	1	6	5,5	22,9166666666667	6	6	5	6	6	6	5	5	5	50
6635577576	161687312	01/17/2018 02:09:52 PM	01/17/2018 02:27:35 PM	73	3	4	2	2	1	Diabetis, Bluthochdruck	1	Pflegediens	70	70	1	5	2	2	1	3	2	1	12	1	6	4	4	1	5	3	5	4	3	3	3	3	4	3,25	13,5416666666667	4	5	4	3	5	3	3	3	3	33
6626561924	161687312	01/12/2018 02:30:52 PM	01/12/2018 02:45:55 PM	74	3	1	1	5	1		2		50	50	5	1	6	3	4	6	5	4	33	0									6	6	6	1	6	6	25	4	4	6	1	5	4	1	5	6	36
6632970412	161687312	01/16/2018 01:07:46 PM	01/16/2018 01:27:29 PM	74	3	3	2	3	1	Hüft-Endoprothese beidseitig, nach Austausch-OP	2		30	60	3	4	3	2	2	4	3	2	19	0									4	4	4	1	6	4,5	18,75	5	4	5	4	4	6	4	5	5	42
6626565783	161687312	01/12/2018 02:32:40 PM	01/12/2018 02:53:29 PM	74	3	2	1	5	1	bauchspeicheldrüsenschwäche	1	blutdruckmeßgerät	0	50	6	1	6	4	5	5	6	4	36	0									4	2	4	1	6	4	16,6666666666667	6	5	6	2	3	6	6	5	6	45
6626555125	161687312	01/12/2018 02:26:56 PM	01/12/2018 02:57:38 PM	74	3	1	2	3	1	Chronische Bronchitis	2		40	40	4	3	4	3	3	4	3	3	24	0									6	6	6	1	6	6	25	4	5	6	5	5	5	4	5	6	45
6632991329	161687312	01/16/2018 01:20:51 PM	01/16/2018 01:45:23 PM	75	3	1	2	6	2		1	aponorm	40	40	4	2	5	3	4	5	4	3	28	0									4	4	4	1	6	4,5	18,75	5	5	5	5	5	5	6	5	5	46
6633012519	161687312	01/16/2018 01:33:52 PM	01/16/2018 01:55:11 PM	75	3	1	2	5	2		1	Blutdruckmessgerät	60	40	4	1	6	3	5	4	4	4	30	0									4	3	3	1	6	4	16,6666666666667	5	4	6	5	4	6	5	4	6	45
6632965193	161687312	01/16/2018 01:04:39 PM	01/16/2018 01:55:28 PM	75	3	2	2	6	2	Hypertonie, Herz-Kreislauf Erkrankung	1	OMRON	30	20	5	1	6	4	4	4	4	4	31	0									4	3	4	2	5	4	16,6666666666667	5	6	5	5	4	6	5	5	5	46
6632945215	161687312	01/16/2018 12:51:23 PM	01/16/2018 01:15:26 PM	75	3	2	1	3	2	Arthritis Schilddrüsenunterfunktion	1		40	40	4	3	4	5	5	5	5	4	32	0									6	5	6	1	6	5,75	23,9583333333333	6	5	5	6	4	5	5	5	6	47
6632936691	161687312	01/16/2018 12:45:18 PM	01/16/2018 01:09:12 PM	75	3	3	2	6	2	1) Niereninsuffizienz 2) leichte nephr. Neuropathie	1	einfaches (Handgelenk-)Blutdruckmessgerät	40	60	5	4	3	1	4	3	3	4	23	1	6	3	4	5	4	5	3	1	5	5	5	2	5	5	20,8333333333333	6	5	6	6	4	5		3	5
6626674103	161687312	01/12/2018 03:24:48 PM	01/12/2018 03:39:20 PM	76	3	1	2	6	2		2		20	30	5	1	6	3	4	5	6	4	33	0									6	6	6	1	6	6	25	3	3	6	6	2	6	5	5	5	41
6647302682	161687312	01/23/2018 03:10:44 PM	01/23/2018 03:25:51 PM	78	3	1	1	6	1		2		0	0	6	1	6	6	6	6	5	5	40	0									2	2	2	5	2	2	8,33333333333333	4	2	5	6	4	5	5	5	5	41
6632929303	161687312	01/16/2018 12:39:58 PM	01/16/2018 01:27:34 PM	78	3	1	2	6	2		2		20	20	6	1	6	6	6	6	6	6	42	0									6	6	6	1	6	6	25	5	5	6	6	5	6	6	6	6	51
6633151165	161687312	01/16/2018 02:44:02 PM	01/16/2018 03:10:02 PM	80	3	3	2	5	1	Einschränkung nach Knie-Tep	1	Tens-Gerät	70	70	4	2	5	4	4	4	4	4	29	0									4	4	4	1	6	4,5	18,75	5	5	5	5	4	5	5	5	6	45
6633058371	161687312	01/16/2018 01:58:58 PM	01/16/2018 02:13:15 PM	80	3	4	2	2	1	Niereninsuffizienz	1	Blutdruckmessgerät	40	60	2	4	3	2	2	5	4	2	20	1	6	3	5	5	6	6	3	4	2	2	1	6	1	1,5	6,25	6	4	5	6	5	4	5	6	4	45
6632884280	161687312	01/16/2018 12:08:24 PM	01/16/2018 12:23:52 PM	83	3	1	2	4	1		1	Braun	20		4	3	4	3	3	3	4	3	24	0									5	4	4	1	6	4,75	19,7916666666667	4	4	4	3	2	5	4	4	4	34
6632976446	161687312	01/16/2018 01:11:49 PM	01/16/2018 01:18:40 PM	84	3	2	1	2	1	diabetes, Bluthochdruck,	1	santias	60	60	4	6	1	2	3	1	2	3	16	0									2	1	1	6	1	1,25	5,20833333333333	6	5	5	5	4	5	6	6	6	48
6626533834	161687312	01/12/2018 02:14:31 PM	01/12/2018 02:39:19 PM	84	3	3	1	6	1	keine kraft in den berinrn durch eine wirbelsäulen-op	1	blutdruchmeßgerät	90	90	2	5	2	3	2	2	2	2	15	1	4	3	4	6	2	6	4	2	5	5	5	1	6	5,25	21,875	5	5	6	5	5	5	5	5	6	47
[truncated: 68 more columns]
